# Supplementary material for: Enrichable consortia of microbial symbionts degrade macroalgal polysaccharides in Kyphosus fish
Source: mBio. 2024 Mar 27;15(5):e00496-24. doi: 10.1128/mbio.00496-24 (PMC11077953; doi:10.1128/mbio.00496-24)
Supplement: Table S1 — Enrichment sample information. [file mbio.00496-24-s0002.xlsx]

## Sheet: Caption
Supplementary Table S1. Enrichment sample information.
Inoculum source and reactor feed sources for bioreactor metagenomes. Reactor feed was added only once at inoculation.

## Sheet: Enrichment Information
Sample	Inoculum Species	Inoculum Region	Bioreactor Feed	Incubation Time
R1_6	K. hawaiiensis	Midgut 2	Cellulose	9 Days
R1_12	K. cinerascens	Midgut 3	Cellulose	9 Days
R1_25	K. cinerascens	Midgut 1	Ulva, Sargassum, Agardhiella	9 Days
R1_28	K. hawaiiensis	Hindgut 2	None	9 Days
R1_29	None	None	Ulva, Sargassum, Agardhiella	9 Days
R1_38	K. hawaiiensis	Midgut 2	Ulva, Sargassum, Agardhiella	9 Days
R1_43	K. hawaiiensis	Midgut 3	Ulva, Sargassum, Agardhiella	9 Days
R2_8	K. hawaiiensis	Stomach (propagated from R1_4, after 9 days on mix seaweed, then only Ulva for 10 days)	Ulva	10 Days
R2_24	K. hawaiiensis	Hindgut 1 (propagated from R1_45, after 9 days on mix seaweed, then only Sargassum for 10 days)	Sargassum	10 Days
R2_26	K. hawaiiensis	Hindgut 2 (propagated from R1_31 from mix to just Ulva)	Ulva	10 Days
