# Supplementary material for: Enrichable consortia of microbial symbionts degrade macroalgal polysaccharides in Kyphosus fish
Source: mBio. 2024 Mar 27;15(5):e00496-24. doi: 10.1128/mbio.00496-24 (PMC11077953; doi:10.1128/mbio.00496-24)
Supplement: Table S4 — Predicted viral contigs and auxiliary metabolic genes. [file mbio.00496-24-s0005.xlsx]

## Sheet: Caption
Supplementary Table S4. Predicted viral contigs and auxiliary metabolic genes.
Viral contig and prophage quality information provided by CheckV. Auxiliary metabolic genes (AMGs) use CAZyme and sulfatase annotations created using parameters described in the methods section.

## Sheet: (a) viral contigs
contig_id	contig_length	provirus	proviral_length	gene_count	viral_genes	host_genes	checkv_quality	miuvig_quality	completeness	completeness_method	contamination	kmer_freq	warnings
NODE_49_length_44989_cov_110.725397	44989	No	NA	46	29	0	Complete	High-quality	100	DTR (high-confidence)	0	1.08
NODE_492_length_4575_cov_12.430310	4575	No	NA	7	3	0	Complete	High-quality	100	DTR (high-confidence)	0	1.01
NODE_48_length_42705_cov_167.924572	42705	No	NA	45	28	0	Complete	High-quality	100	DTR (high-confidence)	0	1
NODE_815_length_4575_cov_43.380973	4575	No	NA	7	3	0	Complete	High-quality	100	DTR (high-confidence)	0	1.01
NODE_3211_length_4575_cov_11.474115	4575	No	NA	7	3	0	Complete	High-quality	100	DTR (high-confidence)	0	1.01
NODE_92_length_42645_cov_12.738061	42645	No	NA	55	21	0	High-quality	High-quality	100	AAI-based (high-confidence)	0	1
NODE_4076_length_5583_cov_7.050470	5583	No	NA	7	3	0	Complete	High-quality	100	DTR (high-confidence)	0	1.01
NODE_5896_length_4575_cov_9.738938	4575	No	NA	7	3	0	Complete	High-quality	100	DTR (high-confidence)	0	1.01
NODE_2_length_110942_cov_32.358058	110942	No	NA	123	22	4	Complete	High-quality	100	DTR (medium-confidence)	0	1.01
NODE_13_length_45350_cov_9.477095	45350	No	NA	64	16	1	High-quality	High-quality	100	AAI-based (medium-confidence)	0	1.01
NODE_21_length_29302_cov_12.095429	29302	No	NA	50	21	0	High-quality	High-quality	93.39	AAI-based (medium-confidence)	0	1
NODE_42_length_22605_cov_26.413614	22605	No	NA	31	13	0	High-quality	High-quality	94.47	AAI-based (medium-confidence)	0	1
NODE_7_length_101151_cov_23.150392	101151	No	NA	119	19	3	High-quality	High-quality	100	AAI-based (medium-confidence)	0	1
NODE_44_length_49684_cov_11.621109	49684	No	NA	48	3	0	High-quality	High-quality	98.47	AAI-based (medium-confidence)	0	1
NODE_59_length_45722_cov_87.565047	45722	No	NA	65	27	0	High-quality	High-quality	99.59	AAI-based (high-confidence)	0	1.01
NODE_197_length_25632_cov_8.367088	25632	No	NA	22	4	0	High-quality	High-quality	100	AAI-based (medium-confidence)	0	1
NODE_640_length_12134_cov_13.178906	12134	No	NA	12	6	0	High-quality	High-quality	100	AAI-based (medium-confidence)	0	1
NODE_4484_length_3659_cov_29.020533	3659	No	NA	4	0	0	Complete	High-quality	100	DTR (high-confidence)	0	1.01	no viral genes detected
NODE_5901_length_3142_cov_51.879171	3142	No	NA	3	0	0	Complete	High-quality	100	DTR (high-confidence)	0	1.01	no viral genes detected
NODE_58_length_52973_cov_11.032957	52973	No	NA	78	23	4	High-quality	High-quality	100	AAI-based (medium-confidence)	0	1
NODE_645_length_16919_cov_61.567362	16919	No	NA	23	11	0	Complete	High-quality	100	DTR (high-confidence)	0	1
NODE_1291_length_11629_cov_5.806895	11629	No	NA	13	5	0	High-quality	High-quality	100	AAI-based (medium-confidence)	0	1
NODE_3969_length_5309_cov_5.355158	5309	No	NA	8	1	0	High-quality	High-quality	100	HMM-based (lower-bound)	0	1
NODE_7309_length_3554_cov_6.002572	3554	No	NA	5	0	0	High-quality	High-quality	100	AAI-based (medium-confidence)	0	1.04	no viral genes detected
NODE_59_length_70057_cov_13.592969	70057	No	NA	98	30	4	High-quality	High-quality	100	AAI-based (medium-confidence)	0	1
NODE_135_length_49556_cov_12.263025	49556	No	NA	71	21	2	Complete	High-quality	100	DTR (high-confidence)	0	1
NODE_143_length_48735_cov_29.987182	48735	No	NA	70	19	2	Complete	High-quality	100	DTR (high-confidence)	0	1
NODE_363_length_30491_cov_9.435471	30491	No	NA	31	7	0	High-quality	High-quality	100	AAI-based (medium-confidence)	0	1
NODE_427_length_28009_cov_8.110431	28009	No	NA	28	7	0	High-quality	High-quality	100	AAI-based (medium-confidence)	0	1
NODE_989_length_16919_cov_131.804435	16919	No	NA	24	11	0	Complete	High-quality	100	DTR (high-confidence)	0	1
NODE_1736_length_12049_cov_11.614641	12049	No	NA	13	5	0	High-quality	High-quality	100	AAI-based (medium-confidence)	0	1
NODE_6405_length_5029_cov_6.437073	5029	No	NA	8	1	0	High-quality	High-quality	90.82	AAI-based (medium-confidence)	0	1
NODE_10177_length_3659_cov_15.752220	3659	No	NA	4	0	0	Complete	High-quality	100	DTR (high-confidence)	0	1.01	no viral genes detected
NODE_20_length_62663_cov_31.649789	62663	No	NA	64	26	0	Complete	High-quality	100	DTR (medium-confidence)	0	1
NODE_45_length_45566_cov_62.679902	45566	No	NA	74	12	1	Complete	High-quality	100	DTR (high-confidence)	0	1
NODE_50_length_43991_cov_36.562682	43991	No	NA	71	12	1	Complete	High-quality	100	DTR (high-confidence)	0	1.01
NODE_1817_length_6779_cov_6.333284	6779	No	NA	2	1	0	High-quality	High-quality	98.53	AAI-based (high-confidence)	0	1
NODE_2390_length_5798_cov_7.229323	5798	No	NA	2	1	0	High-quality	High-quality	100	AAI-based (medium-confidence)	0	1.04
NODE_14_length_72720_cov_97.426505	72720	No	NA	107	14	1	Complete	High-quality	100	DTR (high-confidence)	0	1
NODE_78_length_43276_cov_69.185165	43276	No	NA	69	12	1	High-quality	High-quality	95.02	AAI-based (medium-confidence)	0	1.01
NODE_125_length_36155_cov_398.274765	36155	No	NA	56	10	0	Complete	High-quality	100	DTR (medium-confidence)	0	1
NODE_150_length_33731_cov_13.864740	33731	No	NA	50	19	0	High-quality	High-quality	99.21	AAI-based (medium-confidence)	0	1
NODE_1732_length_10687_cov_17.226029	10687	No	NA	12	5	0	High-quality	High-quality	93.19	AAI-based (medium-confidence)	0	1
NODE_11065_length_3897_cov_5.330036	3897	No	NA	3	0	0	High-quality	High-quality	97.15	AAI-based (medium-confidence)	0	1	no viral genes detected
NODE_6_length_73270_cov_47.419436	73270	No	NA	108	14	1	Complete	High-quality	100	DTR (high-confidence)	0	1.01
NODE_35_length_43242_cov_18.784843	43242	No	NA	69	12	1	High-quality	High-quality	94.83	AAI-based (medium-confidence)	0	1.01
NODE_63_length_36155_cov_148.599391	36155	No	NA	56	10	0	Complete	High-quality	100	DTR (medium-confidence)	0	1
NODE_900_length_10687_cov_9.923757	10687	No	NA	12	5	0	High-quality	High-quality	93.19	AAI-based (medium-confidence)	0	1
NODE_1_length_41701_cov_12.463142	41701	No	NA	44	27	0	Complete	High-quality	100	DTR (high-confidence)	0	1
NODE_125_length_6656_cov_4.542191	6656	No	NA	3	1	0	High-quality	High-quality	91.4	AAI-based (medium-confidence)	0	1
NODE_239_length_7479	7479	No	NA	3	1	0	High-quality	High-quality	100	AAI-based (high-confidence)	0	1.01
NODE_1896_length_4591	4591	No	NA	2	1	0	High-quality	High-quality	97.03	AAI-based (high-confidence)	0	1
NODE_4_length_78896_cov_9.055060	78896	No	NA	121	17	0	High-quality	High-quality	95.7	AAI-based (medium-confidence)	0	1
NODE_33_length_36805_cov_15.238912	36805	No	NA	58	7	0	Complete	High-quality	100	DTR (high-confidence)	0	1.01
NODE_258_length_11506_cov_10.933310	11506	No	NA	16	4	0	High-quality	High-quality	97.79	AAI-based (medium-confidence)	0	1
NODE_12882_length_6570	6570	No	NA	3	1	0	High-quality	High-quality	96.85	AAI-based (medium-confidence)	0	1
NODE_11_length_244396_cov_51.096926	244396	No	NA	217	86	3	Complete	High-quality	100	DTR (high-confidence)	0	1
NODE_54_length_59374_cov_2818.258956	59374	No	NA	65	25	0	Complete	High-quality	100	DTR (high-confidence)	0	1
NODE_2_length_161384_cov_211.688078	161384	No	NA	120	1	96	High-quality	High-quality	100	HMM-based (lower-bound)	0	1
NODE_1413_length_10797_cov_39.236641	10797	No	NA	11	5	0	Complete	High-quality	100	ITR (high-confidence)	0	1
NODE_1640_length_9914_cov_22.437874	9914	No	NA	16	2	1	High-quality	High-quality	100	AAI-based (high-confidence)	0	1
NODE_138_length_42355_cov_1837.805650	42355	No	NA	56	19	1	High-quality	High-quality	100	AAI-based (high-confidence)	0	1
NODE_7_length_42241_cov_247.292348	42241	No	NA	56	19	1	High-quality	High-quality	100	AAI-based (high-confidence)	0	1
NODE_520_length_18933_cov_21.521771	18933	No	NA	21	6	0	Complete	High-quality	100	DTR (medium-confidence)	0	1
NODE_103_length_42222_cov_13.934736	42222	No	NA	56	19	1	High-quality	High-quality	100	AAI-based (high-confidence)	0	1
NODE_408_length_14230_cov_12.604868	14230	No	NA	21	7	0	High-quality	High-quality	100	AAI-based (high-confidence)	0	1
NODE_11_length_258502_cov_84.843001	258502	No	NA	301	91	3	Complete	High-quality	100	DTR (high-confidence)	0	1
NODE_37_length_59374_cov_597.623308	59374	No	NA	65	25	0	Complete	High-quality	100	DTR (high-confidence)	0	1
NODE_49_length_42311_cov_3135.600980	42311	No	NA	56	19	1	Complete	High-quality	100	DTR (high-confidence)	0	1
NODE_12_length_244397_cov_37.210189	244397	Yes	240191	216	85	3	Complete	High-quality	100	DTR (high-confidence)	1.72	1
NODE_2_length_1174649_cov_44.028060	1174649	Yes	46050	1039	11	758	Complete	High-quality	100	Provirus (medium-confidence)	96.08	1.01
NODE_3_length_550983_cov_67.752881	550983	Yes	56929	535	29	348	High-quality	High-quality	92.64	HMM-based (lower-bound)	89.67	1	>1 viral region detected

## Sheet: (b) viral AMGs
gene	contig	start	stop	cazy	sulf
F5GI2_05893	NODE_49_length_44989_cov_110.725397	183	860
F5GI2_05894	NODE_49_length_44989_cov_110.725397	875	1156
F5GI2_05895	NODE_49_length_44989_cov_110.725397	1180	3123
F5GI2_05896	NODE_49_length_44989_cov_110.725397	3176	4981
F5GI2_05897	NODE_49_length_44989_cov_110.725397	5187	5984
F5GI2_05898	NODE_49_length_44989_cov_110.725397	5995	7044
F5GI2_05899	NODE_49_length_44989_cov_110.725397	7093	7263
F5GI2_05900	NODE_49_length_44989_cov_110.725397	7272	7472
F5GI2_05901	NODE_49_length_44989_cov_110.725397	7519	7704
F5GI2_05902	NODE_49_length_44989_cov_110.725397	7668	7793
F5GI2_05903	NODE_49_length_44989_cov_110.725397	8635	9594
F5GI2_05904	NODE_49_length_44989_cov_110.725397	9671	12250
F5GI2_05905	NODE_49_length_44989_cov_110.725397	13570	13791
F5GI2_05906	NODE_49_length_44989_cov_110.725397	13856	14110
F5GI2_05907	NODE_49_length_44989_cov_110.725397	14173	14364
F5GI2_05908	NODE_49_length_44989_cov_110.725397	14378	14539
F5GI2_05909	NODE_49_length_44989_cov_110.725397	14551	14856
F5GI2_05910	NODE_49_length_44989_cov_110.725397	14862	15140
F5GI2_05911	NODE_49_length_44989_cov_110.725397	15142	15435
F5GI2_05912	NODE_49_length_44989_cov_110.725397	15786	16037
F5GI2_05913	NODE_49_length_44989_cov_110.725397	16154	16402
F5GI2_05914	NODE_49_length_44989_cov_110.725397	16487	16600
F5GI2_05915	NODE_49_length_44989_cov_110.725397	16603	16863
F5GI2_05916	NODE_49_length_44989_cov_110.725397	16873	18795
F5GI2_05917	NODE_49_length_44989_cov_110.725397	18819	21305
F5GI2_05918	NODE_49_length_44989_cov_110.725397	21333	21584
F5GI2_05919	NODE_49_length_44989_cov_110.725397	21647	22390
F5GI2_05920	NODE_49_length_44989_cov_110.725397	22390	23448
F5GI2_05921	NODE_49_length_44989_cov_110.725397	23414	23848
F5GI2_05922	NODE_49_length_44989_cov_110.725397	23845	24609
F5GI2_05923	NODE_49_length_44989_cov_110.725397	24684	25205
F5GI2_05924	NODE_49_length_44989_cov_110.725397	25205	25723
F5GI2_05925	NODE_49_length_44989_cov_110.725397	25734	25952
F5GI2_05926	NODE_49_length_44989_cov_110.725397	25939	26133
F5GI2_05927	NODE_49_length_44989_cov_110.725397	26114	26593
F5GI2_05928	NODE_49_length_44989_cov_110.725397	27020	27211
F5GI2_05929	NODE_49_length_44989_cov_110.725397	27215	28798
F5GI2_05930	NODE_49_length_44989_cov_110.725397	28813	29607
F5GI2_05931	NODE_49_length_44989_cov_110.725397	30061	30861
F5GI2_05932	NODE_49_length_44989_cov_110.725397	30913	31512
F5GI2_05933	NODE_49_length_44989_cov_110.725397	31522	33891
F5GI2_05934	NODE_49_length_44989_cov_110.725397	33901	34458
F5GI2_05935	NODE_49_length_44989_cov_110.725397	34463	36505
F5GI2_05936	NODE_49_length_44989_cov_110.725397	36519	37520
F5GI2_05937	NODE_49_length_44989_cov_110.725397	37521	41417
F5GI2_05938	NODE_49_length_44989_cov_110.725397	41426	42565
F5GI2_05939	NODE_49_length_44989_cov_110.725397	42580	42861
F5GI2_05940	NODE_49_length_44989_cov_110.725397	42885	44828
F5GI2_09704	NODE_492_length_4575_cov_12.430310	311	2074
F5GI2_09705	NODE_492_length_4575_cov_12.430310	2084	2305
F5GI2_09706	NODE_492_length_4575_cov_12.430310	2274	2474
F5GI2_09707	NODE_492_length_4575_cov_12.430310	2539	3555
F5GI2_09708	NODE_492_length_4575_cov_12.430310	3555	3644
F5GI2_09709	NODE_492_length_4575_cov_12.430310	3655	4284
F5GI2_09710	NODE_492_length_4575_cov_12.430310	4386	4520
F5GI3_05895	NODE_48_length_42705_cov_167.924572	344	4240
F5GI3_05896	NODE_48_length_42705_cov_167.924572	4241	5242
F5GI3_05897	NODE_48_length_42705_cov_167.924572	5256	7298
F5GI3_05898	NODE_48_length_42705_cov_167.924572	7303	7860
F5GI3_05899	NODE_48_length_42705_cov_167.924572	7870	10239
F5GI3_05900	NODE_48_length_42705_cov_167.924572	10249	10848
F5GI3_05901	NODE_48_length_42705_cov_167.924572	10900	11700
F5GI3_05902	NODE_48_length_42705_cov_167.924572	11915	12445
F5GI3_05903	NODE_48_length_42705_cov_167.924572	12565	12687
F5GI3_05904	NODE_48_length_42705_cov_167.924572	12907	13701
F5GI3_05905	NODE_48_length_42705_cov_167.924572	13716	15299
F5GI3_05906	NODE_48_length_42705_cov_167.924572	15303	15494
F5GI3_05907	NODE_48_length_42705_cov_167.924572	15921	16400
F5GI3_05908	NODE_48_length_42705_cov_167.924572	16381	16575
F5GI3_05909	NODE_48_length_42705_cov_167.924572	16562	16780
F5GI3_05910	NODE_48_length_42705_cov_167.924572	16791	17309
F5GI3_05911	NODE_48_length_42705_cov_167.924572	17309	17830
F5GI3_05912	NODE_48_length_42705_cov_167.924572	17905	18669
F5GI3_05913	NODE_48_length_42705_cov_167.924572	18666	19100
F5GI3_05914	NODE_48_length_42705_cov_167.924572	19066	20124
F5GI3_05915	NODE_48_length_42705_cov_167.924572	20124	20867
F5GI3_05916	NODE_48_length_42705_cov_167.924572	20930	21181
F5GI3_05917	NODE_48_length_42705_cov_167.924572	21209	23695
F5GI3_05918	NODE_48_length_42705_cov_167.924572	23719	25641
F5GI3_05919	NODE_48_length_42705_cov_167.924572	25651	25911
F5GI3_05920	NODE_48_length_42705_cov_167.924572	25914	26027
F5GI3_05921	NODE_48_length_42705_cov_167.924572	26112	26360
F5GI3_05922	NODE_48_length_42705_cov_167.924572	26477	26728
F5GI3_05923	NODE_48_length_42705_cov_167.924572	26918	27250
F5GI3_05924	NODE_48_length_42705_cov_167.924572	27271	27564
F5GI3_05925	NODE_48_length_42705_cov_167.924572	27566	27844
F5GI3_05926	NODE_48_length_42705_cov_167.924572	27850	28155
F5GI3_05927	NODE_48_length_42705_cov_167.924572	28167	28328
F5GI3_05928	NODE_48_length_42705_cov_167.924572	28342	28533
F5GI3_05929	NODE_48_length_42705_cov_167.924572	28596	28850
F5GI3_05930	NODE_48_length_42705_cov_167.924572	28915	29136
F5GI3_05931	NODE_48_length_42705_cov_167.924572	30456	33035
F5GI3_05932	NODE_48_length_42705_cov_167.924572	33112	34071
F5GI3_05933	NODE_48_length_42705_cov_167.924572	34913	35038
F5GI3_05934	NODE_48_length_42705_cov_167.924572	35002	35187
F5GI3_05935	NODE_48_length_42705_cov_167.924572	35234	35434
F5GI3_05936	NODE_48_length_42705_cov_167.924572	35443	35613
F5GI3_05937	NODE_48_length_42705_cov_167.924572	35662	36711
F5GI3_05938	NODE_48_length_42705_cov_167.924572	36722	37519
F5GI3_05939	NODE_48_length_42705_cov_167.924572	37725	39530
F5GI3_05940	NODE_48_length_42705_cov_167.924572	39583	41526
F5GI3_05941	NODE_48_length_42705_cov_167.924572	41550	41831
F5GI3_05942	NODE_48_length_42705_cov_167.924572	41846	42523
F5GI3_13133	NODE_815_length_4575_cov_43.380973	125	556
F5GI3_13134	NODE_815_length_4575_cov_43.380973	658	1287
F5GI3_13135	NODE_815_length_4575_cov_43.380973	1387	2403
F5GI3_13136	NODE_815_length_4575_cov_43.380973	2468	2668
F5GI3_13137	NODE_815_length_4575_cov_43.380973	2637	2858
F5HG2_30138	NODE_3211_length_4575_cov_11.474115	182	1198
F5HG2_30139	NODE_3211_length_4575_cov_11.474115	1298	1927
F5HG2_30140	NODE_3211_length_4575_cov_11.474115	2029	2460
F5HG2_30141	NODE_3211_length_4575_cov_11.474115	2474	4237
F5HG2_30142	NODE_3211_length_4575_cov_11.474115	4247	4468
F5HG3_08042	NODE_92_length_42645_cov_12.738061	15	905
F5HG3_08043	NODE_92_length_42645_cov_12.738061	937	1446
F5HG3_08044	NODE_92_length_42645_cov_12.738061	1449	1904
F5HG3_08045	NODE_92_length_42645_cov_12.738061	1901	2230
F5HG3_08046	NODE_92_length_42645_cov_12.738061	2230	3114
F5HG3_08047	NODE_92_length_42645_cov_12.738061	3114	4304
F5HG3_08048	NODE_92_length_42645_cov_12.738061	4301	4486
F5HG3_08049	NODE_92_length_42645_cov_12.738061	4571	5416
F5HG3_08050	NODE_92_length_42645_cov_12.738061	5568	5963
F5HG3_08051	NODE_92_length_42645_cov_12.738061	5963	6535
F5HG3_08052	NODE_92_length_42645_cov_12.738061	6528	7340
F5HG3_08053	NODE_92_length_42645_cov_12.738061	7330	9198
F5HG3_08054	NODE_92_length_42645_cov_12.738061	9278	9700
F5HG3_08055	NODE_92_length_42645_cov_12.738061	9845	10501
F5HG3_08056	NODE_92_length_42645_cov_12.738061	10638	11210
F5HG3_08057	NODE_92_length_42645_cov_12.738061	11207	11689
F5HG3_08058	NODE_92_length_42645_cov_12.738061	11903	13219
F5HG3_08059	NODE_92_length_42645_cov_12.738061	13212	13436
F5HG3_08060	NODE_92_length_42645_cov_12.738061	13429	15675
F5HG3_08061	NODE_92_length_42645_cov_12.738061	15677	15793
F5HG3_08062	NODE_92_length_42645_cov_12.738061	15790	16338
F5HG3_08063	NODE_92_length_42645_cov_12.738061	16319	16459
F5HG3_08064	NODE_92_length_42645_cov_12.738061	16534	17049
F5HG3_08065	NODE_92_length_42645_cov_12.738061	17199	17510
F5HG3_08066	NODE_92_length_42645_cov_12.738061	17507	17965
F5HG3_08067	NODE_92_length_42645_cov_12.738061	18038	18646
F5HG3_08068	NODE_92_length_42645_cov_12.738061	18680	18880
F5HG3_08069	NODE_92_length_42645_cov_12.738061	18892	19104
F5HG3_08070	NODE_92_length_42645_cov_12.738061	19118	19369
F5HG3_08071	NODE_92_length_42645_cov_12.738061	19375	19587
F5HG3_08072	NODE_92_length_42645_cov_12.738061	19717	20001
F5HG3_08073	NODE_92_length_42645_cov_12.738061	20228	20713
F5HG3_08074	NODE_92_length_42645_cov_12.738061	20784	20957
F5HG3_08075	NODE_92_length_42645_cov_12.738061	20954	21133
F5HG3_08076	NODE_92_length_42645_cov_12.738061	21206	21394
F5HG3_08077	NODE_92_length_42645_cov_12.738061	22025	23674
F5HG3_08078	NODE_92_length_42645_cov_12.738061	23637	24164
F5HG3_08079	NODE_92_length_42645_cov_12.738061	24145	24315
F5HG3_08080	NODE_92_length_42645_cov_12.738061	24420	25136
F5HG3_08081	NODE_92_length_42645_cov_12.738061	25138	25233
F5HG3_08082	NODE_92_length_42645_cov_12.738061	25274	25723
F5HG3_08083	NODE_92_length_42645_cov_12.738061	25894	27036
F5HG3_08084	NODE_92_length_42645_cov_12.738061	27089	27532
F5HG3_08085	NODE_92_length_42645_cov_12.738061	27587	28396
F5HG3_08086	NODE_92_length_42645_cov_12.738061	28396	28701
F5HG3_08087	NODE_92_length_42645_cov_12.738061	28702	29508
F5HG3_08088	NODE_92_length_42645_cov_12.738061	29517	29717
F5HG3_08089	NODE_92_length_42645_cov_12.738061	29714	31606
F5HG3_08090	NODE_92_length_42645_cov_12.738061	31603	31746
F5HG3_08091	NODE_92_length_42645_cov_12.738061	31743	32243
F5HG3_08092	NODE_92_length_42645_cov_12.738061	32219	32809
F5HG3_08093	NODE_92_length_42645_cov_12.738061	32809	34527
F5HG3_08094	NODE_92_length_42645_cov_12.738061	34527	36374
F5HG3_08095	NODE_92_length_42645_cov_12.738061	36374	39259
F5HG3_08096	NODE_92_length_42645_cov_12.738061	39259	39444
F5HG3_08097	NODE_92_length_42645_cov_12.738061	39523	40794
F5HG3_43233	NODE_4076_length_5583_cov_7.050470	81	2321
F5HG3_43234	NODE_4076_length_5583_cov_7.050470	2315	2605
F5HG3_43235	NODE_4076_length_5583_cov_7.050470	2814	3059
F5HG3_43236	NODE_4076_length_5583_cov_7.050470	3146	4060
F5HG3_43237	NODE_4076_length_5583_cov_7.050470	4063	5124
F5HG3_43238	NODE_4076_length_5583_cov_7.050470	5224	5523
F5HG3_51005	NODE_5896_length_4575_cov_9.738938	141	1157
F5HG3_51006	NODE_5896_length_4575_cov_9.738938	1157	1246
F5HG3_51007	NODE_5896_length_4575_cov_9.738938	1257	1886
F5HG3_51008	NODE_5896_length_4575_cov_9.738938	1988	2419
F5HG3_51009	NODE_5896_length_4575_cov_9.738938	2433	4196
F5HG3_51010	NODE_5896_length_4575_cov_9.738938	4206	4427
F6GI3_00110	NODE_2_length_110942_cov_32.358058	41	1312
F6GI3_00111	NODE_2_length_110942_cov_32.358058	1316	3505
F6GI3_00112	NODE_2_length_110942_cov_32.358058	3517	3951
F6GI3_00113	NODE_2_length_110942_cov_32.358058	4018	4746
F6GI3_00114	NODE_2_length_110942_cov_32.358058	4799	6058
F6GI3_00115	NODE_2_length_110942_cov_32.358058	6058	6516
F6GI3_00116	NODE_2_length_110942_cov_32.358058	6610	6849
F6GI3_00117	NODE_2_length_110942_cov_32.358058	6889	7434
F6GI3_00118	NODE_2_length_110942_cov_32.358058	7419	9434
F6GI3_00119	NODE_2_length_110942_cov_32.358058	9511	10182
F6GI3_00120	NODE_2_length_110942_cov_32.358058	10182	10715
F6GI3_00121	NODE_2_length_110942_cov_32.358058	10787	11791
F6GI3_00122	NODE_2_length_110942_cov_32.358058	11848	12177
F6GI3_00123	NODE_2_length_110942_cov_32.358058	12164	13324
F6GI3_00124	NODE_2_length_110942_cov_32.358058	13613	14065
F6GI3_00125	NODE_2_length_110942_cov_32.358058	14066	15127
F6GI3_00126	NODE_2_length_110942_cov_32.358058	15143	16843
F6GI3_00127	NODE_2_length_110942_cov_32.358058	16843	17817
F6GI3_00128	NODE_2_length_110942_cov_32.358058	17928	21920
F6GI3_00129	NODE_2_length_110942_cov_32.358058	21901	23019
F6GI3_00130	NODE_2_length_110942_cov_32.358058	23032	23604
F6GI3_00131	NODE_2_length_110942_cov_32.358058	23615	23788
F6GI3_00132	NODE_2_length_110942_cov_32.358058	23766	24476
F6GI3_00133	NODE_2_length_110942_cov_32.358058	24506	27010
F6GI3_00134	NODE_2_length_110942_cov_32.358058	27010	28938
F6GI3_00135	NODE_2_length_110942_cov_32.358058	28951	35394
F6GI3_00136	NODE_2_length_110942_cov_32.358058	35411	35938
F6GI3_00137	NODE_2_length_110942_cov_32.358058	35958	37898
F6GI3_00138	NODE_2_length_110942_cov_32.358058	37891	38607
F6GI3_00139	NODE_2_length_110942_cov_32.358058	38704	39465
F6GI3_00140	NODE_2_length_110942_cov_32.358058	39465	40217
F6GI3_00141	NODE_2_length_110942_cov_32.358058	40195	40704
F6GI3_00142	NODE_2_length_110942_cov_32.358058	40709	41542
F6GI3_00143	NODE_2_length_110942_cov_32.358058	41536	41997
F6GI3_00144	NODE_2_length_110942_cov_32.358058	41997	42467
F6GI3_00145	NODE_2_length_110942_cov_32.358058	42516	43520
F6GI3_00146	NODE_2_length_110942_cov_32.358058	43532	44050
F6GI3_00147	NODE_2_length_110942_cov_32.358058	44062	45468
F6GI3_00148	NODE_2_length_110942_cov_32.358058	45488	47050
F6GI3_00149	NODE_2_length_110942_cov_32.358058	47064	48857
F6GI3_00150	NODE_2_length_110942_cov_32.358058	48940	49899
F6GI3_00151	NODE_2_length_110942_cov_32.358058	50197	50355
F6GI3_00152	NODE_2_length_110942_cov_32.358058	50825	51196
F6GI3_00153	NODE_2_length_110942_cov_32.358058	51284	51544
F6GI3_00154	NODE_2_length_110942_cov_32.358058	51628	51912
F6GI3_00155	NODE_2_length_110942_cov_32.358058	51987	52118
F6GI3_00156	NODE_2_length_110942_cov_32.358058	52218	52748
F6GI3_00157	NODE_2_length_110942_cov_32.358058	52786	52893
F6GI3_00158	NODE_2_length_110942_cov_32.358058	52899	53348
F6GI3_00159	NODE_2_length_110942_cov_32.358058	54426	55136
F6GI3_00160	NODE_2_length_110942_cov_32.358058	55638	56036
F6GI3_00161	NODE_2_length_110942_cov_32.358058	56098	57270
F6GI3_00162	NODE_2_length_110942_cov_32.358058	57398	57775
F6GI3_00163	NODE_2_length_110942_cov_32.358058	57849	58067
F6GI3_00164	NODE_2_length_110942_cov_32.358058	58273	58479
F6GI3_00165	NODE_2_length_110942_cov_32.358058	58675	58926
F6GI3_00166	NODE_2_length_110942_cov_32.358058	58990	59334
F6GI3_00167	NODE_2_length_110942_cov_32.358058	59331	59507
F6GI3_00168	NODE_2_length_110942_cov_32.358058	59769	60119
F6GI3_00169	NODE_2_length_110942_cov_32.358058	60220	60852
F6GI3_00170	NODE_2_length_110942_cov_32.358058	60986	61426
F6GI3_00171	NODE_2_length_110942_cov_32.358058	61611	62495
F6GI3_00172	NODE_2_length_110942_cov_32.358058	63170	63544
F6GI3_00173	NODE_2_length_110942_cov_32.358058	65467	65715
F6GI3_00174	NODE_2_length_110942_cov_32.358058	65841	66479
F6GI3_00175	NODE_2_length_110942_cov_32.358058	66466	66636
F6GI3_00176	NODE_2_length_110942_cov_32.358058	66984	68453
F6GI3_00177	NODE_2_length_110942_cov_32.358058	68550	68798
F6GI3_00178	NODE_2_length_110942_cov_32.358058	68810	69025
F6GI3_00179	NODE_2_length_110942_cov_32.358058	69025	69444
F6GI3_00180	NODE_2_length_110942_cov_32.358058	69446	69610
F6GI3_00181	NODE_2_length_110942_cov_32.358058	69611	69760
F6GI3_00182	NODE_2_length_110942_cov_32.358058	69760	70035
F6GI3_00183	NODE_2_length_110942_cov_32.358058	70050	70208
F6GI3_00184	NODE_2_length_110942_cov_32.358058	70284	71090
F6GI3_00185	NODE_2_length_110942_cov_32.358058	71090	71290
F6GI3_00186	NODE_2_length_110942_cov_32.358058	71284	72075
F6GI3_00187	NODE_2_length_110942_cov_32.358058	72186	72410
F6GI3_00188	NODE_2_length_110942_cov_32.358058	72499	72573
F6GI3_00189	NODE_2_length_110942_cov_32.358058	72649	72732
F6GI3_00190	NODE_2_length_110942_cov_32.358058	72772	73962
F6GI3_00191	NODE_2_length_110942_cov_32.358058	74167	74240
F6GI3_00192	NODE_2_length_110942_cov_32.358058	74243	74318
F6GI3_00193	NODE_2_length_110942_cov_32.358058	74323	74397
F6GI3_00194	NODE_2_length_110942_cov_32.358058	74399	74475
F6GI3_00195	NODE_2_length_110942_cov_32.358058	74896	74971
F6GI3_00196	NODE_2_length_110942_cov_32.358058	74973	75047
F6GI3_00197	NODE_2_length_110942_cov_32.358058	75822	75897
F6GI3_00198	NODE_2_length_110942_cov_32.358058	75901	75974
F6GI3_00199	NODE_2_length_110942_cov_32.358058	76323	76396
F6GI3_00200	NODE_2_length_110942_cov_32.358058	76816	78495
F6GI3_00201	NODE_2_length_110942_cov_32.358058	78492	78893
F6GI3_00202	NODE_2_length_110942_cov_32.358058	78895	79086
F6GI3_00203	NODE_2_length_110942_cov_32.358058	79120	79500
F6GI3_00204	NODE_2_length_110942_cov_32.358058	79595	80005
F6GI3_00205	NODE_2_length_110942_cov_32.358058	80147	80317
F6GI3_00206	NODE_2_length_110942_cov_32.358058	80277	80483
F6GI3_00207	NODE_2_length_110942_cov_32.358058	80555	80734
F6GI3_00208	NODE_2_length_110942_cov_32.358058	80868	81269
F6GI3_00209	NODE_2_length_110942_cov_32.358058	81297	81371
F6GI3_00210	NODE_2_length_110942_cov_32.358058	81575	81871
F6GI3_00211	NODE_2_length_110942_cov_32.358058	81884	82372
F6GI3_00212	NODE_2_length_110942_cov_32.358058	82365	82643
F6GI3_00213	NODE_2_length_110942_cov_32.358058	82633	83214
F6GI3_00214	NODE_2_length_110942_cov_32.358058	83219	83674
F6GI3_00215	NODE_2_length_110942_cov_32.358058	83686	84192
F6GI3_00216	NODE_2_length_110942_cov_32.358058	84173	85153
F6GI3_00217	NODE_2_length_110942_cov_32.358058	85472	85705
F6GI3_00218	NODE_2_length_110942_cov_32.358058	86091	86912
F6GI3_00219	NODE_2_length_110942_cov_32.358058	87076	87657
F6GI3_00220	NODE_2_length_110942_cov_32.358058	87708	88253
F6GI3_00221	NODE_2_length_110942_cov_32.358058	88360	88671
F6GI3_00222	NODE_2_length_110942_cov_32.358058	88973	89146
F6GI3_00223	NODE_2_length_110942_cov_32.358058	89306	90220
F6GI3_00224	NODE_2_length_110942_cov_32.358058	91174	92352
F6GI3_00225	NODE_2_length_110942_cov_32.358058	92423	93256
F6GI3_00226	NODE_2_length_110942_cov_32.358058	93381	93674
F6GI3_00227	NODE_2_length_110942_cov_32.358058	94143	96377
F6GI3_00228	NODE_2_length_110942_cov_32.358058	96439	96981
F6GI3_00229	NODE_2_length_110942_cov_32.358058	97351	98211
F6GI3_00230	NODE_2_length_110942_cov_32.358058	98346	98906
F6GI3_00231	NODE_2_length_110942_cov_32.358058	98903	99046
F6GI3_00232	NODE_2_length_110942_cov_32.358058	99199	99552
F6GI3_00233	NODE_2_length_110942_cov_32.358058	99627	100628
F6GI3_00234	NODE_2_length_110942_cov_32.358058	100675	101787
F6GI3_00235	NODE_2_length_110942_cov_32.358058	101774	102211
F6GI3_00236	NODE_2_length_110942_cov_32.358058	102211	102651
F6GI3_00237	NODE_2_length_110942_cov_32.358058	102653	103135
F6GI3_00238	NODE_2_length_110942_cov_32.358058	103413	103730
F6GI3_00239	NODE_2_length_110942_cov_32.358058	103759	105921
F6GI3_00240	NODE_2_length_110942_cov_32.358058	105921	106739
F6GI3_00241	NODE_2_length_110942_cov_32.358058	106812	107429
F6GI3_00242	NODE_2_length_110942_cov_32.358058	107455	108879
F6GI3_00918	NODE_13_length_45350_cov_9.477095	837	1139
F6GI3_00919	NODE_13_length_45350_cov_9.477095	1640	1846
F6GI3_00920	NODE_13_length_45350_cov_9.477095	1926	2087
F6GI3_00921	NODE_13_length_45350_cov_9.477095	2091	2231
F6GI3_00922	NODE_13_length_45350_cov_9.477095	2288	2560
F6GI3_00923	NODE_13_length_45350_cov_9.477095	2640	3131
F6GI3_00924	NODE_13_length_45350_cov_9.477095	3209	3622
F6GI3_00925	NODE_13_length_45350_cov_9.477095	3615	3809
F6GI3_00926	NODE_13_length_45350_cov_9.477095	3880	4284
F6GI3_00927	NODE_13_length_45350_cov_9.477095	4370	4768
F6GI3_00928	NODE_13_length_45350_cov_9.477095	4843	5097
F6GI3_00929	NODE_13_length_45350_cov_9.477095	5136	5621
F6GI3_00930	NODE_13_length_45350_cov_9.477095	5611	5703
F6GI3_00931	NODE_13_length_45350_cov_9.477095	5690	6262
F6GI3_00932	NODE_13_length_45350_cov_9.477095	6273	6428
F6GI3_00933	NODE_13_length_45350_cov_9.477095	6446	6592
F6GI3_00934	NODE_13_length_45350_cov_9.477095	6582	6674
F6GI3_00935	NODE_13_length_45350_cov_9.477095	6662	6883
F6GI3_00936	NODE_13_length_45350_cov_9.477095	6855	7397
F6GI3_00937	NODE_13_length_45350_cov_9.477095	7399	8754
F6GI3_00938	NODE_13_length_45350_cov_9.477095	8738	10642
F6GI3_00939	NODE_13_length_45350_cov_9.477095	10642	10854
F6GI3_00940	NODE_13_length_45350_cov_9.477095	10811	12511
F6GI3_00941	NODE_13_length_45350_cov_9.477095	12541	12999
F6GI3_00942	NODE_13_length_45350_cov_9.477095	13106	13297
F6GI3_00943	NODE_13_length_45350_cov_9.477095	13297	13587
F6GI3_00944	NODE_13_length_45350_cov_9.477095	13577	13783
F6GI3_00945	NODE_13_length_45350_cov_9.477095	13770	13967
F6GI3_00946	NODE_13_length_45350_cov_9.477095	13969	14616
F6GI3_00947	NODE_13_length_45350_cov_9.477095	14687	15019
F6GI3_00948	NODE_13_length_45350_cov_9.477095	14994	15227
F6GI3_00949	NODE_13_length_45350_cov_9.477095	15227	15748
F6GI3_00950	NODE_13_length_45350_cov_9.477095	15727	15942
F6GI3_00951	NODE_13_length_45350_cov_9.477095	15944	16234
F6GI3_00952	NODE_13_length_45350_cov_9.477095	16281	17099
F6GI3_00953	NODE_13_length_45350_cov_9.477095	17087	18445
F6GI3_00954	NODE_13_length_45350_cov_9.477095	18897	19172
F6GI3_00955	NODE_13_length_45350_cov_9.477095	19156	19407
F6GI3_00956	NODE_13_length_45350_cov_9.477095	19409	22318
F6GI3_00957	NODE_13_length_45350_cov_9.477095	22334	24433
F6GI3_00958	NODE_13_length_45350_cov_9.477095	24443	26896
F6GI3_00959	NODE_13_length_45350_cov_9.477095	26898	27275
F6GI3_00960	NODE_13_length_45350_cov_9.477095	27268	29886
F6GI3_00961	NODE_13_length_45350_cov_9.477095	29889	30185
F6GI3_00962	NODE_13_length_45350_cov_9.477095	30215	30541
F6GI3_00963	NODE_13_length_45350_cov_9.477095	30553	31401
F6GI3_00964	NODE_13_length_45350_cov_9.477095	31439	31864
F6GI3_00965	NODE_13_length_45350_cov_9.477095	31864	32223
F6GI3_00966	NODE_13_length_45350_cov_9.477095	32220	32561
F6GI3_00967	NODE_13_length_45350_cov_9.477095	32606	32932
F6GI3_00968	NODE_13_length_45350_cov_9.477095	32886	33443
F6GI3_00969	NODE_13_length_45350_cov_9.477095	33464	34453
F6GI3_00970	NODE_13_length_45350_cov_9.477095	34471	35040
F6GI3_00971	NODE_13_length_45350_cov_9.477095	35222	36292
F6GI3_00972	NODE_13_length_45350_cov_9.477095	36285	36656
F6GI3_00973	NODE_13_length_45350_cov_9.477095	36836	37447
F6GI3_00974	NODE_13_length_45350_cov_9.477095	37479	39014
F6GI3_00975	NODE_13_length_45350_cov_9.477095	38998	39312
F6GI3_00976	NODE_13_length_45350_cov_9.477095	39278	40561
F6GI3_00977	NODE_13_length_45350_cov_9.477095	40545	41027
F6GI3_00978	NODE_13_length_45350_cov_9.477095	41032	41295
F6GI3_00979	NODE_13_length_45350_cov_9.477095	41573	42043
F6GI3_00980	NODE_13_length_45350_cov_9.477095	42015	42797
F6GI3_00981	NODE_13_length_45350_cov_9.477095	42790	43152
F6GI3_00982	NODE_13_length_45350_cov_9.477095	43140	43730
F6GI3_00983	NODE_13_length_45350_cov_9.477095	43714	44877
F6GI3_01277	NODE_21_length_29302_cov_12.095429	789	1391
F6GI3_01278	NODE_21_length_29302_cov_12.095429	1378	2580
F6GI3_01279	NODE_21_length_29302_cov_12.095429	2595	4232
F6GI3_01280	NODE_21_length_29302_cov_12.095429	4233	4592
F6GI3_01281	NODE_21_length_29302_cov_12.095429	4734	4982
F6GI3_01282	NODE_21_length_29302_cov_12.095429	4975	5157
F6GI3_01283	NODE_21_length_29302_cov_12.095429	5180	5473
F6GI3_01284	NODE_21_length_29302_cov_12.095429	5807	6178
F6GI3_01285	NODE_21_length_29302_cov_12.095429	6179	6286
F6GI3_01286	NODE_21_length_29302_cov_12.095429	6320	6622
F6GI3_01287	NODE_21_length_29302_cov_12.095429	6619	6963
F6GI3_01288	NODE_21_length_29302_cov_12.095429	6932	7036
F6GI3_01289	NODE_21_length_29302_cov_12.095429	7048	7572
F6GI3_01290	NODE_21_length_29302_cov_12.095429	7547	8149
F6GI3_01291	NODE_21_length_29302_cov_12.095429	8166	8402
F6GI3_01292	NODE_21_length_29302_cov_12.095429	8392	8667
F6GI3_01293	NODE_21_length_29302_cov_12.095429	8661	8918
F6GI3_01294	NODE_21_length_29302_cov_12.095429	8934	9407
F6GI3_01295	NODE_21_length_29302_cov_12.095429	9404	9856
F6GI3_01296	NODE_21_length_29302_cov_12.095429	10054	10221
F6GI3_01297	NODE_21_length_29302_cov_12.095429	10225	10623
F6GI3_01298	NODE_21_length_29302_cov_12.095429	10637	11476
F6GI3_01299	NODE_21_length_29302_cov_12.095429	11457	12338
F6GI3_01300	NODE_21_length_29302_cov_12.095429	12362	13177
F6GI3_01301	NODE_21_length_29302_cov_12.095429	13182	13829
F6GI3_01302	NODE_21_length_29302_cov_12.095429	13980	14192
F6GI3_01303	NODE_21_length_29302_cov_12.095429	14376	14726
F6GI3_01304	NODE_21_length_29302_cov_12.095429	14738	16096
F6GI3_01305	NODE_21_length_29302_cov_12.095429	16811	17524
F6GI3_01306	NODE_21_length_29302_cov_12.095429	17555	18253
F6GI3_01307	NODE_21_length_29302_cov_12.095429	18257	18508
F6GI3_01308	NODE_21_length_29302_cov_12.095429	18510	18755
F6GI3_01309	NODE_21_length_29302_cov_12.095429	18781	19224
F6GI3_01310	NODE_21_length_29302_cov_12.095429	19234	19821
F6GI3_01311	NODE_21_length_29302_cov_12.095429	19833	20636
F6GI3_01312	NODE_21_length_29302_cov_12.095429	20661	20894
F6GI3_01313	NODE_21_length_29302_cov_12.095429	20891	21208
F6GI3_01314	NODE_21_length_29302_cov_12.095429	21212	21844
F6GI3_01315	NODE_21_length_29302_cov_12.095429	21848	22903
F6GI3_01316	NODE_21_length_29302_cov_12.095429	22906	23658
F6GI3_01317	NODE_21_length_29302_cov_12.095429	23648	25801
F6GI3_01318	NODE_21_length_29302_cov_12.095429	25858	25968
F6GI3_01319	NODE_21_length_29302_cov_12.095429	26031	26396
F6GI3_01320	NODE_21_length_29302_cov_12.095429	26396	26950
F6GI3_01321	NODE_21_length_29302_cov_12.095429	26971	27282
F6GI3_01322	NODE_21_length_29302_cov_12.095429	27279	27704
F6GI3_01323	NODE_21_length_29302_cov_12.095429	27705	28004
F6GI3_01324	NODE_21_length_29302_cov_12.095429	27997	28254
F6GI3_01325	NODE_21_length_29302_cov_12.095429	28261	29160
F6GI3_01784	NODE_42_length_22605_cov_26.413614	312	521
F6GI3_01785	NODE_42_length_22605_cov_26.413614	521	907
F6GI3_01786	NODE_42_length_22605_cov_26.413614	1120	1467
F6GI3_01787	NODE_42_length_22605_cov_26.413614	1544	2221
F6GI3_01788	NODE_42_length_22605_cov_26.413614	2260	2547
F6GI3_01789	NODE_42_length_22605_cov_26.413614	2572	3471
F6GI3_01790	NODE_42_length_22605_cov_26.413614	3483	3734
F6GI3_01791	NODE_42_length_22605_cov_26.413614	3738	7418
F6GI3_01792	NODE_42_length_22605_cov_26.413614	7420	9087
F6GI3_01793	NODE_42_length_22605_cov_26.413614	9100	9777
F6GI3_01794	NODE_42_length_22605_cov_26.413614	9788	11794
F6GI3_01795	NODE_42_length_22605_cov_26.413614	11797	12072
F6GI3_01796	NODE_42_length_22605_cov_26.413614	12072	12395
F6GI3_01797	NODE_42_length_22605_cov_26.413614	12494	13018
F6GI3_01798	NODE_42_length_22605_cov_26.413614	13022	13372
F6GI3_01799	NODE_42_length_22605_cov_26.413614	13369	13800
F6GI3_01800	NODE_42_length_22605_cov_26.413614	13803	14102
F6GI3_01801	NODE_42_length_22605_cov_26.413614	14099	14404
F6GI3_01802	NODE_42_length_22605_cov_26.413614	14426	15217
F6GI3_01803	NODE_42_length_22605_cov_26.413614	15294	15857
F6GI3_01804	NODE_42_length_22605_cov_26.413614	15906	16688
F6GI3_01805	NODE_42_length_22605_cov_26.413614	16660	17994
F6GI3_01806	NODE_42_length_22605_cov_26.413614	18015	19256
F6GI3_01807	NODE_42_length_22605_cov_26.413614	19246	19623
F6GI3_01808	NODE_42_length_22605_cov_26.413614	19786	19989
F6GI3_01809	NODE_42_length_22605_cov_26.413614	20016	20936
F6GI3_01810	NODE_42_length_22605_cov_26.413614	20954	21517
F6GI3_01811	NODE_42_length_22605_cov_26.413614	21519	21641
F6GI3_01812	NODE_42_length_22605_cov_26.413614	21693	21860
F6GI3_01813	NODE_42_length_22605_cov_26.413614	21898	22191
F6GI3_01814	NODE_42_length_22605_cov_26.413614	22250	22420
F6GI4_00643	NODE_7_length_101151_cov_23.150392	5	679
F6GI4_00644	NODE_7_length_101151_cov_23.150392	692	1714
F6GI4_00645	NODE_7_length_101151_cov_23.150392	1768	2334
F6GI4_00646	NODE_7_length_101151_cov_23.150392	2318	2647
F6GI4_00647	NODE_7_length_101151_cov_23.150392	2746	3423
F6GI4_00648	NODE_7_length_101151_cov_23.150392	3416	3955
F6GI4_00649	NODE_7_length_101151_cov_23.150392	3933	4592
F6GI4_00650	NODE_7_length_101151_cov_23.150392	4598	9367
F6GI4_00651	NODE_7_length_101151_cov_23.150392	9483	11273
F6GI4_00652	NODE_7_length_101151_cov_23.150392	11260	12909
F6GI4_00653	NODE_7_length_101151_cov_23.150392	12911	19408
F6GI4_00654	NODE_7_length_101151_cov_23.150392	19452	23432
F6GI4_00655	NODE_7_length_101151_cov_23.150392	23440	30426
F6GI4_00656	NODE_7_length_101151_cov_23.150392	30571	31275
F6GI4_00657	NODE_7_length_101151_cov_23.150392	31278	32162
F6GI4_00658	NODE_7_length_101151_cov_23.150392	32143	32433
F6GI4_00659	NODE_7_length_101151_cov_23.150392	32420	32614
F6GI4_00660	NODE_7_length_101151_cov_23.150392	32616	32960
F6GI4_00661	NODE_7_length_101151_cov_23.150392	32953	33195
F6GI4_00662	NODE_7_length_101151_cov_23.150392	33207	33743
F6GI4_00663	NODE_7_length_101151_cov_23.150392	34050	34913
F6GI4_00664	NODE_7_length_101151_cov_23.150392	34997	36364
F6GI4_00665	NODE_7_length_101151_cov_23.150392	36371	36853
F6GI4_00666	NODE_7_length_101151_cov_23.150392	36863	37396
F6GI4_00667	NODE_7_length_101151_cov_23.150392	37407	37604
F6GI4_00668	NODE_7_length_101151_cov_23.150392	37606	39843
F6GI4_00669	NODE_7_length_101151_cov_23.150392	39836	40903
F6GI4_00670	NODE_7_length_101151_cov_23.150392	40884	41201
F6GI4_00671	NODE_7_length_101151_cov_23.150392	41185	41628
F6GI4_00672	NODE_7_length_101151_cov_23.150392	41618	42199
F6GI4_00673	NODE_7_length_101151_cov_23.150392	42181	42843
F6GI4_00674	NODE_7_length_101151_cov_23.150392	42840	43805
F6GI4_00675	NODE_7_length_101151_cov_23.150392	43793	45949
F6GI4_00676	NODE_7_length_101151_cov_23.150392	46009	46290
F6GI4_00677	NODE_7_length_101151_cov_23.150392	46449	47027
F6GI4_00678	NODE_7_length_101151_cov_23.150392	47024	48025
F6GI4_00679	NODE_7_length_101151_cov_23.150392	48041	48979
F6GI4_00680	NODE_7_length_101151_cov_23.150392	49012	49458
F6GI4_00681	NODE_7_length_101151_cov_23.150392	49469	49726
F6GI4_00682	NODE_7_length_101151_cov_23.150392	49719	49973
F6GI4_00683	NODE_7_length_101151_cov_23.150392	50179	50928
F6GI4_00684	NODE_7_length_101151_cov_23.150392	51003	51500
F6GI4_00685	NODE_7_length_101151_cov_23.150392	51507	52199
F6GI4_00686	NODE_7_length_101151_cov_23.150392	52290	53453
F6GI4_00687	NODE_7_length_101151_cov_23.150392	53453	54058
F6GI4_00688	NODE_7_length_101151_cov_23.150392	54055	55242
F6GI4_00689	NODE_7_length_101151_cov_23.150392	55275	55412
F6GI4_00690	NODE_7_length_101151_cov_23.150392	55387	55587
F6GI4_00691	NODE_7_length_101151_cov_23.150392	55550	56062	GH73
F6GI4_00692	NODE_7_length_101151_cov_23.150392	56064	56396
F6GI4_00693	NODE_7_length_101151_cov_23.150392	56399	57595
F6GI4_00694	NODE_7_length_101151_cov_23.150392	57632	57790
F6GI4_00695	NODE_7_length_101151_cov_23.150392	57787	58593
F6GI4_00696	NODE_7_length_101151_cov_23.150392	58553	58996
F6GI4_00697	NODE_7_length_101151_cov_23.150392	58996	60552
F6GI4_00698	NODE_7_length_101151_cov_23.150392	60902	61282
F6GI4_00699	NODE_7_length_101151_cov_23.150392	61275	61829
F6GI4_00700	NODE_7_length_101151_cov_23.150392	61972	62211
F6GI4_00701	NODE_7_length_101151_cov_23.150392	62932	63006
F6GI4_00702	NODE_7_length_101151_cov_23.150392	63257	65092
F6GI4_00703	NODE_7_length_101151_cov_23.150392	65139	65585
F6GI4_00704	NODE_7_length_101151_cov_23.150392	65624	66049
F6GI4_00705	NODE_7_length_101151_cov_23.150392	66162	66497
F6GI4_00706	NODE_7_length_101151_cov_23.150392	66476	66961
F6GI4_00707	NODE_7_length_101151_cov_23.150392	66964	67575
F6GI4_00708	NODE_7_length_101151_cov_23.150392	67562	68239
F6GI4_00709	NODE_7_length_101151_cov_23.150392	68239	68664
F6GI4_00710	NODE_7_length_101151_cov_23.150392	68677	68871
F6GI4_00711	NODE_7_length_101151_cov_23.150392	69105	69566
F6GI4_00712	NODE_7_length_101151_cov_23.150392	69569	69670
F6GI4_00713	NODE_7_length_101151_cov_23.150392	69674	70108
F6GI4_00714	NODE_7_length_101151_cov_23.150392	70121	70690
F6GI4_00715	NODE_7_length_101151_cov_23.150392	70687	71193
F6GI4_00716	NODE_7_length_101151_cov_23.150392	71238	72200
F6GI4_00717	NODE_7_length_101151_cov_23.150392	72166	72423
F6GI4_00718	NODE_7_length_101151_cov_23.150392	72416	72565
F6GI4_00719	NODE_7_length_101151_cov_23.150392	72592	72664
F6GI4_00720	NODE_7_length_101151_cov_23.150392	72872	72956
F6GI4_00721	NODE_7_length_101151_cov_23.150392	73034	73107
F6GI4_00722	NODE_7_length_101151_cov_23.150392	73117	73437
F6GI4_00723	NODE_7_length_101151_cov_23.150392	73458	73532
F6GI4_00724	NODE_7_length_101151_cov_23.150392	73541	73762
F6GI4_00725	NODE_7_length_101151_cov_23.150392	73759	73911
F6GI4_00726	NODE_7_length_101151_cov_23.150392	73913	74104
F6GI4_00727	NODE_7_length_101151_cov_23.150392	74094	74408
F6GI4_00728	NODE_7_length_101151_cov_23.150392	74658	74990
F6GI4_00729	NODE_7_length_101151_cov_23.150392	75479	75637
F6GI4_00730	NODE_7_length_101151_cov_23.150392	75764	75835
F6GI4_00731	NODE_7_length_101151_cov_23.150392	75839	75912
F6GI4_00732	NODE_7_length_101151_cov_23.150392	75935	76007
F6GI4_00733	NODE_7_length_101151_cov_23.150392	76013	76086
F6GI4_00734	NODE_7_length_101151_cov_23.150392	76090	76179
F6GI4_00735	NODE_7_length_101151_cov_23.150392	76285	76358
F6GI4_00736	NODE_7_length_101151_cov_23.150392	76364	76436
F6GI4_00737	NODE_7_length_101151_cov_23.150392	76501	76575
F6GI4_00738	NODE_7_length_101151_cov_23.150392	76580	76655
F6GI4_00739	NODE_7_length_101151_cov_23.150392	76669	76980
F6GI4_00740	NODE_7_length_101151_cov_23.150392	76981	77053
F6GI4_00741	NODE_7_length_101151_cov_23.150392	77061	77133
F6GI4_00742	NODE_7_length_101151_cov_23.150392	77135	77206
F6GI4_00743	NODE_7_length_101151_cov_23.150392	77211	77284
F6GI4_00744	NODE_7_length_101151_cov_23.150392	77288	77361
F6GI4_00745	NODE_7_length_101151_cov_23.150392	77587	77661
F6GI4_00746	NODE_7_length_101151_cov_23.150392	77811	77891
F6GI4_00747	NODE_7_length_101151_cov_23.150392	77963	78036
F6GI4_00748	NODE_7_length_101151_cov_23.150392	78040	78114
F6GI4_00749	NODE_7_length_101151_cov_23.150392	78193	78276
F6GI4_00750	NODE_7_length_101151_cov_23.150392	78280	78351
F6GI4_00751	NODE_7_length_101151_cov_23.150392	78464	78536
F6GI4_00752	NODE_7_length_101151_cov_23.150392	78541	78613
F6GI4_00753	NODE_7_length_101151_cov_23.150392	78634	78783
F6GI4_00754	NODE_7_length_101151_cov_23.150392	78785	79060
F6GI4_00755	NODE_7_length_101151_cov_23.150392	79041	79235
F6GI4_00756	NODE_7_length_101151_cov_23.150392	79240	79518
F6GI4_00757	NODE_7_length_101151_cov_23.150392	79521	79910
F6GI4_00758	NODE_7_length_101151_cov_23.150392	79910	80185
F6GI4_00759	NODE_7_length_101151_cov_23.150392	80172	80618
F6GI4_00760	NODE_7_length_101151_cov_23.150392	80664	81209
F6GI4_00761	NODE_7_length_101151_cov_23.150392	81206	81526
F6GI4_00762	NODE_7_length_101151_cov_23.150392	81523	81855
F6GI4_00763	NODE_7_length_101151_cov_23.150392	81852	82562
F6GI4_00764	NODE_7_length_101151_cov_23.150392	82562	85912
F6GI4_00765	NODE_7_length_101151_cov_23.150392	86014	88413
F6GI4_00766	NODE_7_length_101151_cov_23.150392	88415	88966
F6GI4_00767	NODE_7_length_101151_cov_23.150392	89304	89921
F6GI4_00768	NODE_7_length_101151_cov_23.150392	89930	91603
F6GI4_00769	NODE_7_length_101151_cov_23.150392	92049	92423
F6GI4_00770	NODE_7_length_101151_cov_23.150392	92423	92749
F6GI4_00771	NODE_7_length_101151_cov_23.150392	92733	93164
F6GI4_00772	NODE_7_length_101151_cov_23.150392	93166	93309
F6GI4_00773	NODE_7_length_101151_cov_23.150392	93260	93658
F6GI4_00774	NODE_7_length_101151_cov_23.150392	93627	93926
F6GI4_00775	NODE_7_length_101151_cov_23.150392	94092	94763
F6GI4_00776	NODE_7_length_101151_cov_23.150392	94817	95296
F6GI4_00777	NODE_7_length_101151_cov_23.150392	95299	95676
F6GI4_00778	NODE_7_length_101151_cov_23.150392	95693	96118
F6GI4_00779	NODE_7_length_101151_cov_23.150392	96265	97395
F6GI4_00780	NODE_7_length_101151_cov_23.150392	97429	98934
F6GI4_00781	NODE_7_length_101151_cov_23.150392	98993	99937
F6GI4_00782	NODE_7_length_101151_cov_23.150392	99941	100681
F6GI4_00783	NODE_7_length_101151_cov_23.150392	100673	101044
F6GI4_02860	NODE_44_length_49684_cov_11.621109	354	686
F6GI4_02861	NODE_44_length_49684_cov_11.621109	670	2268
F6GI4_02862	NODE_44_length_49684_cov_11.621109	2256	2456
F6GI4_02863	NODE_44_length_49684_cov_11.621109	2456	4282
F6GI4_02864	NODE_44_length_49684_cov_11.621109	4429	5217
F6GI4_02865	NODE_44_length_49684_cov_11.621109	5250	6536
F6GI4_02866	NODE_44_length_49684_cov_11.621109	6555	6947
F6GI4_02867	NODE_44_length_49684_cov_11.621109	7004	7426
F6GI4_02868	NODE_44_length_49684_cov_11.621109	8247	8918
F6GI4_02869	NODE_44_length_49684_cov_11.621109	8911	9600
F6GI4_02870	NODE_44_length_49684_cov_11.621109	9614	11530
F6GI4_02871	NODE_44_length_49684_cov_11.621109	11541	14225
F6GI4_02872	NODE_44_length_49684_cov_11.621109	14236	14778
F6GI4_02873	NODE_44_length_49684_cov_11.621109	14798	15622
F6GI4_02874	NODE_44_length_49684_cov_11.621109	15652	16089
F6GI4_02875	NODE_44_length_49684_cov_11.621109	16102	17061
F6GI4_02876	NODE_44_length_49684_cov_11.621109	17074	25455
F6GI4_02877	NODE_44_length_49684_cov_11.621109	25489	26319
F6GI4_02878	NODE_44_length_49684_cov_11.621109	26282	26890
F6GI4_02879	NODE_44_length_49684_cov_11.621109	26856	29066
F6GI4_02880	NODE_44_length_49684_cov_11.621109	29070	31862
F6GI4_02881	NODE_44_length_49684_cov_11.621109	31864	32364
F6GI4_02882	NODE_44_length_49684_cov_11.621109	32377	32631
F6GI4_02883	NODE_44_length_49684_cov_11.621109	32631	33584
F6GI4_02884	NODE_44_length_49684_cov_11.621109	33585	34007
F6GI4_02885	NODE_44_length_49684_cov_11.621109	33991	34452
F6GI4_02886	NODE_44_length_49684_cov_11.621109	34452	34895
F6GI4_02887	NODE_44_length_49684_cov_11.621109	34885	35172
F6GI4_02888	NODE_44_length_49684_cov_11.621109	36037	37038
F6GI4_02889	NODE_44_length_49684_cov_11.621109	37348	38013
F6GI4_02890	NODE_44_length_49684_cov_11.621109	38036	38581
F6GI4_02891	NODE_44_length_49684_cov_11.621109	38560	39942
F6GI4_02892	NODE_44_length_49684_cov_11.621109	39988	40221
F6GI4_02893	NODE_44_length_49684_cov_11.621109	40292	40672
F6GI4_02894	NODE_44_length_49684_cov_11.621109	40760	41254
F6GI4_02895	NODE_44_length_49684_cov_11.621109	41296	41472
F6GI4_02896	NODE_44_length_49684_cov_11.621109	41453	41629
F6GI4_02897	NODE_44_length_49684_cov_11.621109	41616	41801
F6GI4_02898	NODE_44_length_49684_cov_11.621109	41798	42277
F6GI4_02899	NODE_44_length_49684_cov_11.621109	42274	43164
F6GI4_02900	NODE_44_length_49684_cov_11.621109	43106	43252
F6GI4_02901	NODE_44_length_49684_cov_11.621109	43263	43574
F6GI4_02902	NODE_44_length_49684_cov_11.621109	43574	43723
F6GI4_02903	NODE_44_length_49684_cov_11.621109	44210	44557
F6GI4_02904	NODE_44_length_49684_cov_11.621109	44551	44970
F6GI4_02905	NODE_44_length_49684_cov_11.621109	44957	45433
F6GI4_02906	NODE_44_length_49684_cov_11.621109	45508	45981
F6GI4_02907	NODE_44_length_49684_cov_11.621109	46159	46683
F6GI4_02908	NODE_44_length_49684_cov_11.621109	47140	47991
F6GI4_02909	NODE_44_length_49684_cov_11.621109	48091	49581
F6GI4_03531	NODE_59_length_45722_cov_87.565047	111	836
F6GI4_03532	NODE_59_length_45722_cov_87.565047	817	2841
F6GI4_03533	NODE_59_length_45722_cov_87.565047	2890	3168
F6GI4_03534	NODE_59_length_45722_cov_87.565047	3150	4853
F6GI4_03535	NODE_59_length_45722_cov_87.565047	4834	6015
F6GI4_03536	NODE_59_length_45722_cov_87.565047	6032	6430
F6GI4_03537	NODE_59_length_45722_cov_87.565047	6445	7530
F6GI4_03538	NODE_59_length_45722_cov_87.565047	7576	7890
F6GI4_03539	NODE_59_length_45722_cov_87.565047	7887	8273
F6GI4_03540	NODE_59_length_45722_cov_87.565047	8266	8955
F6GI4_03541	NODE_59_length_45722_cov_87.565047	8967	10466
F6GI4_03542	NODE_59_length_45722_cov_87.565047	10481	10864
F6GI4_03543	NODE_59_length_45722_cov_87.565047	10941	11339
F6GI4_03544	NODE_59_length_45722_cov_87.565047	11612	13408
F6GI4_03545	NODE_59_length_45722_cov_87.565047	13408	14661
F6GI4_03546	NODE_59_length_45722_cov_87.565047	14654	15907
F6GI4_03547	NODE_59_length_45722_cov_87.565047	15886	16437
F6GI4_03548	NODE_59_length_45722_cov_87.565047	16449	16859
F6GI4_03549	NODE_59_length_45722_cov_87.565047	16862	17527
F6GI4_03550	NODE_59_length_45722_cov_87.565047	17537	18727
F6GI4_03551	NODE_59_length_45722_cov_87.565047	18720	19451
F6GI4_03552	NODE_59_length_45722_cov_87.565047	19463	20101
F6GI4_03553	NODE_59_length_45722_cov_87.565047	20103	20456
F6GI4_03554	NODE_59_length_45722_cov_87.565047	20453	20812
F6GI4_03555	NODE_59_length_45722_cov_87.565047	20827	21054
F6GI4_03556	NODE_59_length_45722_cov_87.565047	21047	21358
F6GI4_03557	NODE_59_length_45722_cov_87.565047	21378	21608
F6GI4_03558	NODE_59_length_45722_cov_87.565047	21632	21907
F6GI4_03559	NODE_59_length_45722_cov_87.565047	21918	22433	GH108
F6GI4_03560	NODE_59_length_45722_cov_87.565047	22430	22936
F6GI4_03561	NODE_59_length_45722_cov_87.565047	23049	23282
F6GI4_03562	NODE_59_length_45722_cov_87.565047	23286	24215
F6GI4_03563	NODE_59_length_45722_cov_87.565047	24431	24904
F6GI4_03564	NODE_59_length_45722_cov_87.565047	24907	25182
F6GI4_03565	NODE_59_length_45722_cov_87.565047	25198	25524
F6GI4_03566	NODE_59_length_45722_cov_87.565047	25528	25758
F6GI4_03567	NODE_59_length_45722_cov_87.565047	25755	26306
F6GI4_03568	NODE_59_length_45722_cov_87.565047	26364	29189
F6GI4_03569	NODE_59_length_45722_cov_87.565047	29248	30057
F6GI4_03570	NODE_59_length_45722_cov_87.565047	30064	31203
F6GI4_03571	NODE_59_length_45722_cov_87.565047	31207	32052
F6GI4_03572	NODE_59_length_45722_cov_87.565047	32615	35263
F6GI4_03573	NODE_59_length_45722_cov_87.565047	35263	35763
F6GI4_03574	NODE_59_length_45722_cov_87.565047	35763	36293
F6GI4_03575	NODE_59_length_45722_cov_87.565047	36325	36672
F6GI4_03576	NODE_59_length_45722_cov_87.565047	36764	36940
F6GI4_03577	NODE_59_length_45722_cov_87.565047	37116	37568
F6GI4_03578	NODE_59_length_45722_cov_87.565047	37692	38018
F6GI4_03579	NODE_59_length_45722_cov_87.565047	38015	38374
F6GI4_03580	NODE_59_length_45722_cov_87.565047	38376	38564
F6GI4_03581	NODE_59_length_45722_cov_87.565047	38557	38766
F6GI4_03582	NODE_59_length_45722_cov_87.565047	38804	39199
F6GI4_03583	NODE_59_length_45722_cov_87.565047	39211	40068
F6GI4_03584	NODE_59_length_45722_cov_87.565047	40089	40391
F6GI4_03585	NODE_59_length_45722_cov_87.565047	40396	40668
F6GI4_03586	NODE_59_length_45722_cov_87.565047	40675	41058
F6GI4_03587	NODE_59_length_45722_cov_87.565047	41063	41383
F6GI4_03588	NODE_59_length_45722_cov_87.565047	41380	41655
F6GI4_03589	NODE_59_length_45722_cov_87.565047	41655	44018
F6GI4_03590	NODE_59_length_45722_cov_87.565047	44034	44270
F6GI4_03591	NODE_59_length_45722_cov_87.565047	44897	45589
F6GI4_07599	NODE_197_length_25632_cov_8.367088	187	411
F6GI4_07600	NODE_197_length_25632_cov_8.367088	672	5099
F6GI4_07601	NODE_197_length_25632_cov_8.367088	5173	5568
F6GI4_07602	NODE_197_length_25632_cov_8.367088	5580	7481
F6GI4_07603	NODE_197_length_25632_cov_8.367088	7655	9427
F6GI4_07604	NODE_197_length_25632_cov_8.367088	9432	10049
F6GI4_07605	NODE_197_length_25632_cov_8.367088	10708	11049
F6GI4_07606	NODE_197_length_25632_cov_8.367088	11105	12079
F6GI4_07607	NODE_197_length_25632_cov_8.367088	12289	13236
F6GI4_07608	NODE_197_length_25632_cov_8.367088	13259	13498
F6GI4_07609	NODE_197_length_25632_cov_8.367088	13647	14096
F6GI4_07610	NODE_197_length_25632_cov_8.367088	14111	14323
F6GI4_07611	NODE_197_length_25632_cov_8.367088	14375	14992
F6GI4_07612	NODE_197_length_25632_cov_8.367088	15081	15500
F6GI4_07613	NODE_197_length_25632_cov_8.367088	15514	15867
F6GI4_07614	NODE_197_length_25632_cov_8.367088	16398	17321
F6GI4_07615	NODE_197_length_25632_cov_8.367088	17765	18886
F6GI4_07616	NODE_197_length_25632_cov_8.367088	18960	20309
F6GI4_07617	NODE_197_length_25632_cov_8.367088	20314	21780
F6GI4_07618	NODE_197_length_25632_cov_8.367088	22097	22720
F6GI4_07619	NODE_197_length_25632_cov_8.367088	22744	23628
F6GI4_07620	NODE_197_length_25632_cov_8.367088	23669	25567
F6GI4_14210	NODE_640_length_12134_cov_13.178906	265	2316
F6GI4_14211	NODE_640_length_12134_cov_13.178906	2316	2459
F6GI4_14212	NODE_640_length_12134_cov_13.178906	2440	3072
F6GI4_14213	NODE_640_length_12134_cov_13.178906	3273	3671
F6GI4_14214	NODE_640_length_12134_cov_13.178906	3673	4584	GH25
F6GI4_14215	NODE_640_length_12134_cov_13.178906	4586	5011
F6GI4_14216	NODE_640_length_12134_cov_13.178906	5901	6761
F6GI4_14217	NODE_640_length_12134_cov_13.178906	6761	8968
F6GI4_14218	NODE_640_length_12134_cov_13.178906	8981	9439
F6GI4_14219	NODE_640_length_12134_cov_13.178906	9451	10602
F6GI4_14220	NODE_640_length_12134_cov_13.178906	11390	11536
F6GI4_33262	NODE_4484_length_3659_cov_29.020533	73	486
F6GI4_33263	NODE_4484_length_3659_cov_29.020533	512	625
F6GI4_33264	NODE_4484_length_3659_cov_29.020533	644	913
F6GI4_33265	NODE_4484_length_3659_cov_29.020533	968	2152
F6GI4_37319	NODE_5901_length_3142_cov_51.879171	610	993
F6GI4_37320	NODE_5901_length_3142_cov_51.879171	974	1930
F6GI4_37321	NODE_5901_length_3142_cov_51.879171	2296	3135
F6HG2_03802	NODE_58_length_52973_cov_11.032957	94	411
F6HG2_03803	NODE_58_length_52973_cov_11.032957	1472	1867
F6HG2_03804	NODE_58_length_52973_cov_11.032957	1861	2136
F6HG2_03805	NODE_58_length_52973_cov_11.032957	2126	2902	GH25
F6HG2_03806	NODE_58_length_52973_cov_11.032957	2980	3402
F6HG2_03807	NODE_58_length_52973_cov_11.032957	3408	3620
F6HG2_03808	NODE_58_length_52973_cov_11.032957	3626	3760
F6HG2_03809	NODE_58_length_52973_cov_11.032957	4062	4292
F6HG2_03810	NODE_58_length_52973_cov_11.032957	4597	4673
F6HG2_03811	NODE_58_length_52973_cov_11.032957	4710	5276
F6HG2_03812	NODE_58_length_52973_cov_11.032957	5239	5790
F6HG2_03813	NODE_58_length_52973_cov_11.032957	5791	6744
F6HG2_03814	NODE_58_length_52973_cov_11.032957	6747	7655
F6HG2_03815	NODE_58_length_52973_cov_11.032957	7615	8049
F6HG2_03816	NODE_58_length_52973_cov_11.032957	8051	9877
F6HG2_03817	NODE_58_length_52973_cov_11.032957	9877	11433
F6HG2_03818	NODE_58_length_52973_cov_11.032957	11446	14139
F6HG2_03819	NODE_58_length_52973_cov_11.032957	14271	14501
F6HG2_03820	NODE_58_length_52973_cov_11.032957	14518	14781
F6HG2_03821	NODE_58_length_52973_cov_11.032957	14778	14960
F6HG2_03822	NODE_58_length_52973_cov_11.032957	15054	16028
F6HG2_03823	NODE_58_length_52973_cov_11.032957	16021	16455
F6HG2_03824	NODE_58_length_52973_cov_11.032957	16446	17363
F6HG2_03825	NODE_58_length_52973_cov_11.032957	17351	18184
F6HG2_03826	NODE_58_length_52973_cov_11.032957	18208	18819
F6HG2_03827	NODE_58_length_52973_cov_11.032957	18883	19068
F6HG2_03828	NODE_58_length_52973_cov_11.032957	19172	19333
F6HG2_03829	NODE_58_length_52973_cov_11.032957	19335	20159
F6HG2_03830	NODE_58_length_52973_cov_11.032957	20268	21377
F6HG2_03831	NODE_58_length_52973_cov_11.032957	21414	21617
F6HG2_03832	NODE_58_length_52973_cov_11.032957	21610	21840
F6HG2_03833	NODE_58_length_52973_cov_11.032957	21833	22096
F6HG2_03834	NODE_58_length_52973_cov_11.032957	22164	22445
F6HG2_03835	NODE_58_length_52973_cov_11.032957	22460	22582
F6HG2_03836	NODE_58_length_52973_cov_11.032957	22590	23066
F6HG2_03837	NODE_58_length_52973_cov_11.032957	23011	23403
F6HG2_03838	NODE_58_length_52973_cov_11.032957	23408	23602
F6HG2_03839	NODE_58_length_52973_cov_11.032957	23627	24001
F6HG2_03840	NODE_58_length_52973_cov_11.032957	23992	24282
F6HG2_03841	NODE_58_length_52973_cov_11.032957	24415	25005
F6HG2_03842	NODE_58_length_52973_cov_11.032957	25096	25965
F6HG2_03843	NODE_58_length_52973_cov_11.032957	26015	26515
F6HG2_03844	NODE_58_length_52973_cov_11.032957	26479	27048
F6HG2_03845	NODE_58_length_52973_cov_11.032957	27045	27524
F6HG2_03846	NODE_58_length_52973_cov_11.032957	27762	28160
F6HG2_03847	NODE_58_length_52973_cov_11.032957	28241	28783
F6HG2_03848	NODE_58_length_52973_cov_11.032957	28783	30126
F6HG2_03849	NODE_58_length_52973_cov_11.032957	30126	30386
F6HG2_03850	NODE_58_length_52973_cov_11.032957	30493	31209
F6HG2_03851	NODE_58_length_52973_cov_11.032957	31215	31910
F6HG2_03852	NODE_58_length_52973_cov_11.032957	31897	33354
F6HG2_03853	NODE_58_length_52973_cov_11.032957	33387	33581
F6HG2_03854	NODE_58_length_52973_cov_11.032957	33721	34074
F6HG2_03855	NODE_58_length_52973_cov_11.032957	34084	36063
F6HG2_03856	NODE_58_length_52973_cov_11.032957	36186	37007
F6HG2_03857	NODE_58_length_52973_cov_11.032957	36991	37383
F6HG2_03858	NODE_58_length_52973_cov_11.032957	37386	38021
F6HG2_03859	NODE_58_length_52973_cov_11.032957	38040	38420
F6HG2_03860	NODE_58_length_52973_cov_11.032957	38441	39487
F6HG2_03861	NODE_58_length_52973_cov_11.032957	39505	39819
F6HG2_03862	NODE_58_length_52973_cov_11.032957	39823	40089
F6HG2_03863	NODE_58_length_52973_cov_11.032957	40086	40475
F6HG2_03864	NODE_58_length_52973_cov_11.032957	40465	40818
F6HG2_03865	NODE_58_length_52973_cov_11.032957	40839	41198
F6HG2_03866	NODE_58_length_52973_cov_11.032957	41222	41815
F6HG2_03867	NODE_58_length_52973_cov_11.032957	41847	42248
F6HG2_03868	NODE_58_length_52973_cov_11.032957	42256	42447
F6HG2_03869	NODE_58_length_52973_cov_11.032957	42466	45681
F6HG2_03870	NODE_58_length_52973_cov_11.032957	45671	46237
F6HG2_03871	NODE_58_length_52973_cov_11.032957	46242	47024
F6HG2_03872	NODE_58_length_52973_cov_11.032957	47036	47734
F6HG2_03873	NODE_58_length_52973_cov_11.032957	47728	49527
F6HG2_03874	NODE_58_length_52973_cov_11.032957	49528	50877
F6HG2_03875	NODE_58_length_52973_cov_11.032957	50879	51523
F6HG2_03876	NODE_58_length_52973_cov_11.032957	51516	51893
F6HG2_03877	NODE_58_length_52973_cov_11.032957	51893	52285
F6HG2_16995	NODE_645_length_16919_cov_61.567362	331	525
F6HG2_16996	NODE_645_length_16919_cov_61.567362	768	1046
F6HG2_16997	NODE_645_length_16919_cov_61.567362	1083	2099
F6HG2_16998	NODE_645_length_16919_cov_61.567362	2112	2750
F6HG2_16999	NODE_645_length_16919_cov_61.567362	2771	4789
F6HG2_17000	NODE_645_length_16919_cov_61.567362	4790	4990
F6HG2_17001	NODE_645_length_16919_cov_61.567362	4992	5429
F6HG2_17002	NODE_645_length_16919_cov_61.567362	5429	5794
F6HG2_17003	NODE_645_length_16919_cov_61.567362	5796	6164
F6HG2_17004	NODE_645_length_16919_cov_61.567362	6184	6975
F6HG2_17005	NODE_645_length_16919_cov_61.567362	6977	7084
F6HG2_17006	NODE_645_length_16919_cov_61.567362	7103	7828
F6HG2_17007	NODE_645_length_16919_cov_61.567362	7830	8597
F6HG2_17008	NODE_645_length_16919_cov_61.567362	8601	8900
F6HG2_17009	NODE_645_length_16919_cov_61.567362	9003	9800
F6HG2_17010	NODE_645_length_16919_cov_61.567362	9831	10400
F6HG2_17011	NODE_645_length_16919_cov_61.567362	10537	11238
F6HG2_17012	NODE_645_length_16919_cov_61.567362	11242	12585
F6HG2_17013	NODE_645_length_16919_cov_61.567362	12605	13864
F6HG2_17014	NODE_645_length_16919_cov_61.567362	13854	14285
F6HG2_17015	NODE_645_length_16919_cov_61.567362	14606	15028
F6HG2_17016	NODE_645_length_16919_cov_61.567362	15200	15469
F6HG2_17017	NODE_645_length_16919_cov_61.567362	15651	15845
F6HG2_17018	NODE_645_length_16919_cov_61.567362	15847	16629
F6HG2_24773	NODE_1291_length_11629_cov_5.806895	54	911
F6HG2_24774	NODE_1291_length_11629_cov_5.806895	892	2136
F6HG2_24775	NODE_1291_length_11629_cov_5.806895	2138	2839	GH73
F6HG2_24776	NODE_1291_length_11629_cov_5.806895	2841	2999
F6HG2_24777	NODE_1291_length_11629_cov_5.806895	3023	4189
F6HG2_24778	NODE_1291_length_11629_cov_5.806895	4287	6479
F6HG2_24779	NODE_1291_length_11629_cov_5.806895	6495	7217
F6HG2_24780	NODE_1291_length_11629_cov_5.806895	7235	7555
F6HG2_24781	NODE_1291_length_11629_cov_5.806895	7576	8079
F6HG2_24782	NODE_1291_length_11629_cov_5.806895	8102	8206
F6HG2_24783	NODE_1291_length_11629_cov_5.806895	8519	9913
F6HG2_24784	NODE_1291_length_11629_cov_5.806895	9990	10436
F6HG2_42183	NODE_3969_length_5309_cov_5.355158	116	511
F6HG2_42184	NODE_3969_length_5309_cov_5.355158	483	686
F6HG2_42185	NODE_3969_length_5309_cov_5.355158	1026	1265
F6HG2_42186	NODE_3969_length_5309_cov_5.355158	1425	1700
F6HG2_42187	NODE_3969_length_5309_cov_5.355158	1721	2326
F6HG2_42188	NODE_3969_length_5309_cov_5.355158	2337	3779
F6HG2_42189	NODE_3969_length_5309_cov_5.355158	3790	5250
F6HG2_54894	NODE_7309_length_3554_cov_6.002572	159	1523
F6HG2_54895	NODE_7309_length_3554_cov_6.002572	1613	1849
F6HG2_54896	NODE_7309_length_3554_cov_6.002572	2007	2252
F6HG2_54897	NODE_7309_length_3554_cov_6.002572	2267	3172
F6HG3_05575	NODE_59_length_70057_cov_13.592969	25	369
F6HG3_05576	NODE_59_length_70057_cov_13.592969	406	579
F6HG3_05577	NODE_59_length_70057_cov_13.592969	854	2581
F6HG3_05578	NODE_59_length_70057_cov_13.592969	2612	3775
F6HG3_05579	NODE_59_length_70057_cov_13.592969	3775	4515
F6HG3_05580	NODE_59_length_70057_cov_13.592969	4520	5746
F6HG3_05581	NODE_59_length_70057_cov_13.592969	5816	6115
F6HG3_05582	NODE_59_length_70057_cov_13.592969	6109	6444
F6HG3_05583	NODE_59_length_70057_cov_13.592969	6444	6824
F6HG3_05584	NODE_59_length_70057_cov_13.592969	6814	6975
F6HG3_05585	NODE_59_length_70057_cov_13.592969	7167	7766
F6HG3_05586	NODE_59_length_70057_cov_13.592969	7826	8101
F6HG3_05587	NODE_59_length_70057_cov_13.592969	8366	11335
F6HG3_05588	NODE_59_length_70057_cov_13.592969	11347	12186
F6HG3_05589	NODE_59_length_70057_cov_13.592969	12173	13339
F6HG3_05590	NODE_59_length_70057_cov_13.592969	13344	14486
F6HG3_05591	NODE_59_length_70057_cov_13.592969	14488	15132
F6HG3_05592	NODE_59_length_70057_cov_13.592969	15125	15520
F6HG3_05593	NODE_59_length_70057_cov_13.592969	15514	15789
F6HG3_05594	NODE_59_length_70057_cov_13.592969	15779	16555	GH25
F6HG3_05595	NODE_59_length_70057_cov_13.592969	16633	17055
F6HG3_05596	NODE_59_length_70057_cov_13.592969	17061	17273
F6HG3_05597	NODE_59_length_70057_cov_13.592969	17279	17413
F6HG3_05598	NODE_59_length_70057_cov_13.592969	17715	17945
F6HG3_05599	NODE_59_length_70057_cov_13.592969	18250	18326
F6HG3_05600	NODE_59_length_70057_cov_13.592969	18363	18929
F6HG3_05601	NODE_59_length_70057_cov_13.592969	18892	19443
F6HG3_05602	NODE_59_length_70057_cov_13.592969	19444	20397
F6HG3_05603	NODE_59_length_70057_cov_13.592969	20400	21308
F6HG3_05604	NODE_59_length_70057_cov_13.592969	21268	21702
F6HG3_05605	NODE_59_length_70057_cov_13.592969	21704	23530
F6HG3_05606	NODE_59_length_70057_cov_13.592969	23530	25086
F6HG3_05607	NODE_59_length_70057_cov_13.592969	25099	27792
F6HG3_05608	NODE_59_length_70057_cov_13.592969	27924	28154
F6HG3_05609	NODE_59_length_70057_cov_13.592969	28171	28434
F6HG3_05610	NODE_59_length_70057_cov_13.592969	28431	28613
F6HG3_05611	NODE_59_length_70057_cov_13.592969	28707	29681
F6HG3_05612	NODE_59_length_70057_cov_13.592969	29674	30108
F6HG3_05613	NODE_59_length_70057_cov_13.592969	30099	31016
F6HG3_05614	NODE_59_length_70057_cov_13.592969	31004	31837
F6HG3_05615	NODE_59_length_70057_cov_13.592969	31861	32472
F6HG3_05616	NODE_59_length_70057_cov_13.592969	32536	32721
F6HG3_05617	NODE_59_length_70057_cov_13.592969	32825	32986
F6HG3_05618	NODE_59_length_70057_cov_13.592969	32988	33812
F6HG3_05619	NODE_59_length_70057_cov_13.592969	33921	35030
F6HG3_05620	NODE_59_length_70057_cov_13.592969	35067	35270
F6HG3_05621	NODE_59_length_70057_cov_13.592969	35263	35493
F6HG3_05622	NODE_59_length_70057_cov_13.592969	35486	35749
F6HG3_05623	NODE_59_length_70057_cov_13.592969	35817	36098
F6HG3_05624	NODE_59_length_70057_cov_13.592969	36113	36235
F6HG3_05625	NODE_59_length_70057_cov_13.592969	36243	36719
F6HG3_05626	NODE_59_length_70057_cov_13.592969	36664	37056
F6HG3_05627	NODE_59_length_70057_cov_13.592969	37061	37255
F6HG3_05628	NODE_59_length_70057_cov_13.592969	37280	37654
F6HG3_05629	NODE_59_length_70057_cov_13.592969	37645	37935
F6HG3_05630	NODE_59_length_70057_cov_13.592969	38068	38658
F6HG3_05631	NODE_59_length_70057_cov_13.592969	38749	39618
F6HG3_05632	NODE_59_length_70057_cov_13.592969	39668	40168
F6HG3_05633	NODE_59_length_70057_cov_13.592969	40132	40701
F6HG3_05634	NODE_59_length_70057_cov_13.592969	40698	41177
F6HG3_05635	NODE_59_length_70057_cov_13.592969	41415	41813
F6HG3_05636	NODE_59_length_70057_cov_13.592969	41894	42436
F6HG3_05637	NODE_59_length_70057_cov_13.592969	42436	43779
F6HG3_05638	NODE_59_length_70057_cov_13.592969	43779	44039
F6HG3_05639	NODE_59_length_70057_cov_13.592969	44146	44862
F6HG3_05640	NODE_59_length_70057_cov_13.592969	44868	45563
F6HG3_05641	NODE_59_length_70057_cov_13.592969	45550	47007
F6HG3_05642	NODE_59_length_70057_cov_13.592969	47040	47234
F6HG3_05643	NODE_59_length_70057_cov_13.592969	47374	47727
F6HG3_05644	NODE_59_length_70057_cov_13.592969	47737	49716
F6HG3_05645	NODE_59_length_70057_cov_13.592969	49839	50660
F6HG3_05646	NODE_59_length_70057_cov_13.592969	50644	51036
F6HG3_05647	NODE_59_length_70057_cov_13.592969	51039	51674
F6HG3_05648	NODE_59_length_70057_cov_13.592969	51693	52073
F6HG3_05649	NODE_59_length_70057_cov_13.592969	52094	53140
F6HG3_05650	NODE_59_length_70057_cov_13.592969	53158	53472
F6HG3_05651	NODE_59_length_70057_cov_13.592969	53476	53742
F6HG3_05652	NODE_59_length_70057_cov_13.592969	53739	54128
F6HG3_05653	NODE_59_length_70057_cov_13.592969	54118	54471
F6HG3_05654	NODE_59_length_70057_cov_13.592969	54492	54851
F6HG3_05655	NODE_59_length_70057_cov_13.592969	54875	55468
F6HG3_05656	NODE_59_length_70057_cov_13.592969	55500	55901
F6HG3_05657	NODE_59_length_70057_cov_13.592969	55909	56100
F6HG3_05658	NODE_59_length_70057_cov_13.592969	56119	59334
F6HG3_05659	NODE_59_length_70057_cov_13.592969	59324	59890
F6HG3_05660	NODE_59_length_70057_cov_13.592969	59895	60677
F6HG3_05661	NODE_59_length_70057_cov_13.592969	60689	61387
F6HG3_05662	NODE_59_length_70057_cov_13.592969	61381	63180
F6HG3_05663	NODE_59_length_70057_cov_13.592969	63671	63865
F6HG3_05664	NODE_59_length_70057_cov_13.592969	64327	64704
F6HG3_05665	NODE_59_length_70057_cov_13.592969	64704	65096
F6HG3_05666	NODE_59_length_70057_cov_13.592969	65101	65823
F6HG3_05667	NODE_59_length_70057_cov_13.592969	66113	67234
F6HG3_05668	NODE_59_length_70057_cov_13.592969	67355	67714
F6HG3_05669	NODE_59_length_70057_cov_13.592969	68024	68545
F6HG3_05670	NODE_59_length_70057_cov_13.592969	68538	69173
F6HG3_05671	NODE_59_length_70057_cov_13.592969	69258	69689
F6HG3_05672	NODE_59_length_70057_cov_13.592969	69718	70032
F6HG3_09358	NODE_135_length_49556_cov_12.263025	49	816
F6HG3_09359	NODE_135_length_49556_cov_12.263025	800	3499
F6HG3_09360	NODE_135_length_49556_cov_12.263025	3592	3843
F6HG3_09361	NODE_135_length_49556_cov_12.263025	3922	4872
F6HG3_09362	NODE_135_length_49556_cov_12.263025	4862	5167
F6HG3_09363	NODE_135_length_49556_cov_12.263025	5154	5612
F6HG3_09364	NODE_135_length_49556_cov_12.263025	5603	6460
F6HG3_09365	NODE_135_length_49556_cov_12.263025	6451	7326
F6HG3_09366	NODE_135_length_49556_cov_12.263025	7453	8136
F6HG3_09367	NODE_135_length_49556_cov_12.263025	8142	8348
F6HG3_09368	NODE_135_length_49556_cov_12.263025	8439	8570
F6HG3_09369	NODE_135_length_49556_cov_12.263025	8521	9345
F6HG3_09370	NODE_135_length_49556_cov_12.263025	9501	10583
F6HG3_09371	NODE_135_length_49556_cov_12.263025	10730	10966
F6HG3_09372	NODE_135_length_49556_cov_12.263025	10917	11192
F6HG3_09373	NODE_135_length_49556_cov_12.263025	11214	11561
F6HG3_09374	NODE_135_length_49556_cov_12.263025	11582	11926
F6HG3_09375	NODE_135_length_49556_cov_12.263025	11926	12408
F6HG3_09376	NODE_135_length_49556_cov_12.263025	12405	12785
F6HG3_09377	NODE_135_length_49556_cov_12.263025	12772	13041
F6HG3_09378	NODE_135_length_49556_cov_12.263025	13244	13996
F6HG3_09379	NODE_135_length_49556_cov_12.263025	14088	14504
F6HG3_09380	NODE_135_length_49556_cov_12.263025	14504	15001
F6HG3_09381	NODE_135_length_49556_cov_12.263025	14994	15374
F6HG3_09382	NODE_135_length_49556_cov_12.263025	15377	15772
F6HG3_09383	NODE_135_length_49556_cov_12.263025	15892	16419
F6HG3_09384	NODE_135_length_49556_cov_12.263025	16412	17050
F6HG3_09385	NODE_135_length_49556_cov_12.263025	17301	17516
F6HG3_09386	NODE_135_length_49556_cov_12.263025	17530	17805
F6HG3_09387	NODE_135_length_49556_cov_12.263025	17904	18602
F6HG3_09388	NODE_135_length_49556_cov_12.263025	18604	19968
F6HG3_09389	NODE_135_length_49556_cov_12.263025	19992	20273
F6HG3_09390	NODE_135_length_49556_cov_12.263025	20257	20511
F6HG3_09391	NODE_135_length_49556_cov_12.263025	20568	21884
F6HG3_09392	NODE_135_length_49556_cov_12.263025	21897	23468
F6HG3_09393	NODE_135_length_49556_cov_12.263025	23559	25295
F6HG3_09394	NODE_135_length_49556_cov_12.263025	25377	25589
F6HG3_09395	NODE_135_length_49556_cov_12.263025	25543	25737
F6HG3_09396	NODE_135_length_49556_cov_12.263025	25757	26380
F6HG3_09397	NODE_135_length_49556_cov_12.263025	26430	26831
F6HG3_09398	NODE_135_length_49556_cov_12.263025	26828	27214
F6HG3_09399	NODE_135_length_49556_cov_12.263025	27244	27927
F6HG3_09400	NODE_135_length_49556_cov_12.263025	27944	28384
F6HG3_09401	NODE_135_length_49556_cov_12.263025	28418	29458
F6HG3_09402	NODE_135_length_49556_cov_12.263025	29473	29805
F6HG3_09403	NODE_135_length_49556_cov_12.263025	29824	30078
F6HG3_09404	NODE_135_length_49556_cov_12.263025	30083	30478
F6HG3_09405	NODE_135_length_49556_cov_12.263025	30456	30818
F6HG3_09406	NODE_135_length_49556_cov_12.263025	30828	31181
F6HG3_09407	NODE_135_length_49556_cov_12.263025	31203	32063
F6HG3_09408	NODE_135_length_49556_cov_12.263025	32095	32610
F6HG3_09409	NODE_135_length_49556_cov_12.263025	32830	36126
F6HG3_09410	NODE_135_length_49556_cov_12.263025	36148	37050
F6HG3_09411	NODE_135_length_49556_cov_12.263025	37041	38186
F6HG3_09412	NODE_135_length_49556_cov_12.263025	38202	39230
F6HG3_09413	NODE_135_length_49556_cov_12.263025	39230	41017
F6HG3_09414	NODE_135_length_49556_cov_12.263025	41381	41683
F6HG3_09415	NODE_135_length_49556_cov_12.263025	41687	42442
F6HG3_09416	NODE_135_length_49556_cov_12.263025	42446	42736
F6HG3_09417	NODE_135_length_49556_cov_12.263025	42736	42867
F6HG3_09418	NODE_135_length_49556_cov_12.263025	42872	43054
F6HG3_09419	NODE_135_length_49556_cov_12.263025	43075	43386
F6HG3_09420	NODE_135_length_49556_cov_12.263025	43584	43838
F6HG3_09421	NODE_135_length_49556_cov_12.263025	43930	44454
F6HG3_09422	NODE_135_length_49556_cov_12.263025	44429	44977
F6HG3_09423	NODE_135_length_49556_cov_12.263025	44964	45941
F6HG3_09424	NODE_135_length_49556_cov_12.263025	45964	46797
F6HG3_09425	NODE_135_length_49556_cov_12.263025	46794	47174
F6HG3_09426	NODE_135_length_49556_cov_12.263025	47234	47704
F6HG3_09427	NODE_135_length_49556_cov_12.263025	47685	48209
F6HG3_09428	NODE_135_length_49556_cov_12.263025	48211	49119
F6HG3_09700	NODE_143_length_48735_cov_29.987182	65	325
F6HG3_09701	NODE_143_length_48735_cov_29.987182	428	2761
F6HG3_09702	NODE_143_length_48735_cov_29.987182	2881	4425
F6HG3_09703	NODE_143_length_48735_cov_29.987182	4439	5911	GH73
F6HG3_09704	NODE_143_length_48735_cov_29.987182	6067	6330
F6HG3_09705	NODE_143_length_48735_cov_29.987182	6327	6605
F6HG3_09706	NODE_143_length_48735_cov_29.987182	6620	7984
F6HG3_09707	NODE_143_length_48735_cov_29.987182	7985	8686
F6HG3_09708	NODE_143_length_48735_cov_29.987182	8794	9072
F6HG3_09709	NODE_143_length_48735_cov_29.987182	9300	9959
F6HG3_09710	NODE_143_length_48735_cov_29.987182	9978	10514
F6HG3_09711	NODE_143_length_48735_cov_29.987182	10606	11001
F6HG3_09712	NODE_143_length_48735_cov_29.987182	11001	11387
F6HG3_09713	NODE_143_length_48735_cov_29.987182	11380	11874
F6HG3_09714	NODE_143_length_48735_cov_29.987182	11887	12321
F6HG3_09715	NODE_143_length_48735_cov_29.987182	12395	12835
F6HG3_09716	NODE_143_length_48735_cov_29.987182	13339	13605
F6HG3_09717	NODE_143_length_48735_cov_29.987182	13595	13972
F6HG3_09718	NODE_143_length_48735_cov_29.987182	13969	14457
F6HG3_09719	NODE_143_length_48735_cov_29.987182	14458	14793
F6HG3_09720	NODE_143_length_48735_cov_29.987182	14790	15143
F6HG3_09721	NODE_143_length_48735_cov_29.987182	15156	15404
F6HG3_09722	NODE_143_length_48735_cov_29.987182	15864	16949
F6HG3_09723	NODE_143_length_48735_cov_29.987182	17091	17897
F6HG3_09724	NODE_143_length_48735_cov_29.987182	18072	18278
F6HG3_09725	NODE_143_length_48735_cov_29.987182	18279	18962
F6HG3_09726	NODE_143_length_48735_cov_29.987182	19097	19960
F6HG3_09727	NODE_143_length_48735_cov_29.987182	19951	20811
F6HG3_09728	NODE_143_length_48735_cov_29.987182	20802	21269
F6HG3_09729	NODE_143_length_48735_cov_29.987182	21262	22212
F6HG3_09730	NODE_143_length_48735_cov_29.987182	22290	22544
F6HG3_09731	NODE_143_length_48735_cov_29.987182	22546	22668
F6HG3_09732	NODE_143_length_48735_cov_29.987182	22751	25450
F6HG3_09733	NODE_143_length_48735_cov_29.987182	25443	26219
F6HG3_09734	NODE_143_length_48735_cov_29.987182	26209	26649
F6HG3_09735	NODE_143_length_48735_cov_29.987182	26654	27562
F6HG3_09736	NODE_143_length_48735_cov_29.987182	27576	28085
F6HG3_09737	NODE_143_length_48735_cov_29.987182	28066	28548
F6HG3_09738	NODE_143_length_48735_cov_29.987182	28614	28928
F6HG3_09739	NODE_143_length_48735_cov_29.987182	28988	29812
F6HG3_09740	NODE_143_length_48735_cov_29.987182	29814	30812
F6HG3_09741	NODE_143_length_48735_cov_29.987182	30799	31344
F6HG3_09742	NODE_143_length_48735_cov_29.987182	31313	31831
F6HG3_09743	NODE_143_length_48735_cov_29.987182	31938	32231
F6HG3_09744	NODE_143_length_48735_cov_29.987182	32396	32719
F6HG3_09745	NODE_143_length_48735_cov_29.987182	32744	32932
F6HG3_09746	NODE_143_length_48735_cov_29.987182	32932	33063
F6HG3_09747	NODE_143_length_48735_cov_29.987182	33065	33454
F6HG3_09748	NODE_143_length_48735_cov_29.987182	33681	35027
F6HG3_09749	NODE_143_length_48735_cov_29.987182	35046	36173
F6HG3_09750	NODE_143_length_48735_cov_29.987182	36191	37336
F6HG3_09751	NODE_143_length_48735_cov_29.987182	37327	38229
F6HG3_09752	NODE_143_length_48735_cov_29.987182	38245	40089
F6HG3_09753	NODE_143_length_48735_cov_29.987182	40700	41053
F6HG3_09754	NODE_143_length_48735_cov_29.987182	41681	42184
F6HG3_09755	NODE_143_length_48735_cov_29.987182	42220	43080
F6HG3_09756	NODE_143_length_48735_cov_29.987182	43104	43460
F6HG3_09757	NODE_143_length_48735_cov_29.987182	43470	43832
F6HG3_09758	NODE_143_length_48735_cov_29.987182	43816	44199
F6HG3_09759	NODE_143_length_48735_cov_29.987182	44205	44459
F6HG3_09760	NODE_143_length_48735_cov_29.987182	44474	44791
F6HG3_09761	NODE_143_length_48735_cov_29.987182	44806	45852
F6HG3_09762	NODE_143_length_48735_cov_29.987182	45882	46334
F6HG3_09763	NODE_143_length_48735_cov_29.987182	46353	47048
F6HG3_09764	NODE_143_length_48735_cov_29.987182	47079	47471
F6HG3_09765	NODE_143_length_48735_cov_29.987182	47468	47884
F6HG3_09766	NODE_143_length_48735_cov_29.987182	47931	48677
F6HG3_16846	NODE_363_length_30491_cov_9.435471	86	589
F6HG3_16847	NODE_363_length_30491_cov_9.435471	661	1038
F6HG3_16848	NODE_363_length_30491_cov_9.435471	1041	1442
F6HG3_16849	NODE_363_length_30491_cov_9.435471	1439	1801
F6HG3_16850	NODE_363_length_30491_cov_9.435471	1794	2255
F6HG3_16851	NODE_363_length_30491_cov_9.435471	2279	2782
F6HG3_16852	NODE_363_length_30491_cov_9.435471	2853	3473
F6HG3_16853	NODE_363_length_30491_cov_9.435471	3479	4132
F6HG3_16854	NODE_363_length_30491_cov_9.435471	4154	4744
F6HG3_16855	NODE_363_length_30491_cov_9.435471	4741	6105
F6HG3_16856	NODE_363_length_30491_cov_9.435471	6366	10793
F6HG3_16857	NODE_363_length_30491_cov_9.435471	10867	11262
F6HG3_16858	NODE_363_length_30491_cov_9.435471	11274	13175
F6HG3_16859	NODE_363_length_30491_cov_9.435471	13350	15122
F6HG3_16860	NODE_363_length_30491_cov_9.435471	15127	15744
F6HG3_16861	NODE_363_length_30491_cov_9.435471	16396	16737
F6HG3_16862	NODE_363_length_30491_cov_9.435471	16793	17767
F6HG3_16863	NODE_363_length_30491_cov_9.435471	17977	18924
F6HG3_16864	NODE_363_length_30491_cov_9.435471	18947	19186
F6HG3_16865	NODE_363_length_30491_cov_9.435471	19335	19784
F6HG3_16866	NODE_363_length_30491_cov_9.435471	19799	20011
F6HG3_16867	NODE_363_length_30491_cov_9.435471	20063	20680
F6HG3_16868	NODE_363_length_30491_cov_9.435471	20769	21188
F6HG3_16869	NODE_363_length_30491_cov_9.435471	21202	21555
F6HG3_16870	NODE_363_length_30491_cov_9.435471	22085	23008
F6HG3_16871	NODE_363_length_30491_cov_9.435471	23452	24573
F6HG3_16872	NODE_363_length_30491_cov_9.435471	24647	25996
F6HG3_16873	NODE_363_length_30491_cov_9.435471	26001	27467
F6HG3_16874	NODE_363_length_30491_cov_9.435471	27804	28427
F6HG3_16875	NODE_363_length_30491_cov_9.435471	28451	29335
F6HG3_18490	NODE_427_length_28009_cov_8.110431	1133	2023
F6HG3_18491	NODE_427_length_28009_cov_8.110431	2054	2656
F6HG3_18492	NODE_427_length_28009_cov_8.110431	2829	4250
F6HG3_18493	NODE_427_length_28009_cov_8.110431	4255	5601
F6HG3_18494	NODE_427_length_28009_cov_8.110431	5690	6832
F6HG3_18495	NODE_427_length_28009_cov_8.110431	7332	8255
F6HG3_18496	NODE_427_length_28009_cov_8.110431	8715	9065
F6HG3_18497	NODE_427_length_28009_cov_8.110431	9079	9507
F6HG3_18498	NODE_427_length_28009_cov_8.110431	9597	10217
F6HG3_18499	NODE_427_length_28009_cov_8.110431	10269	10508
F6HG3_18500	NODE_427_length_28009_cov_8.110431	10522	10971
F6HG3_18501	NODE_427_length_28009_cov_8.110431	11183	11422
F6HG3_18502	NODE_427_length_28009_cov_8.110431	11463	12428
F6HG3_18503	NODE_427_length_28009_cov_8.110431	12680	13630
F6HG3_18504	NODE_427_length_28009_cov_8.110431	13682	14047
F6HG3_18505	NODE_427_length_28009_cov_8.110431	14852	15448
F6HG3_18506	NODE_427_length_28009_cov_8.110431	15456	17213
F6HG3_18507	NODE_427_length_28009_cov_8.110431	17436	19340
F6HG3_18508	NODE_427_length_28009_cov_8.110431	19361	19756
F6HG3_18509	NODE_427_length_28009_cov_8.110431	19830	24290
F6HG3_18510	NODE_427_length_28009_cov_8.110431	24465	25148
F6HG3_18511	NODE_427_length_28009_cov_8.110431	25148	25765
F6HG3_18512	NODE_427_length_28009_cov_8.110431	25840	26358
F6HG3_18513	NODE_427_length_28009_cov_8.110431	26377	26838
F6HG3_18514	NODE_427_length_28009_cov_8.110431	26831	27193
F6HG3_18515	NODE_427_length_28009_cov_8.110431	27190	27591
F6HG3_18516	NODE_427_length_28009_cov_8.110431	27594	27971
F6HG3_28842	NODE_989_length_16919_cov_131.804435	151	852
F6HG3_28843	NODE_989_length_16919_cov_131.804435	989	1558
F6HG3_28844	NODE_989_length_16919_cov_131.804435	1589	2386
F6HG3_28845	NODE_989_length_16919_cov_131.804435	2489	2788
F6HG3_28846	NODE_989_length_16919_cov_131.804435	2792	3559
F6HG3_28847	NODE_989_length_16919_cov_131.804435	3561	4286
F6HG3_28848	NODE_989_length_16919_cov_131.804435	4305	4412
F6HG3_28849	NODE_989_length_16919_cov_131.804435	4414	5205
F6HG3_28850	NODE_989_length_16919_cov_131.804435	5225	5593
F6HG3_28851	NODE_989_length_16919_cov_131.804435	5595	5960
F6HG3_28852	NODE_989_length_16919_cov_131.804435	5960	6397
F6HG3_28853	NODE_989_length_16919_cov_131.804435	6399	6599
F6HG3_28854	NODE_989_length_16919_cov_131.804435	6600	8618
F6HG3_28855	NODE_989_length_16919_cov_131.804435	8639	9277
F6HG3_28856	NODE_989_length_16919_cov_131.804435	9290	10306
F6HG3_28857	NODE_989_length_16919_cov_131.804435	10343	10621
F6HG3_28858	NODE_989_length_16919_cov_131.804435	10864	11058
F6HG3_28859	NODE_989_length_16919_cov_131.804435	11624	12406
F6HG3_28860	NODE_989_length_16919_cov_131.804435	12408	12602
F6HG3_28861	NODE_989_length_16919_cov_131.804435	12784	13053
F6HG3_28862	NODE_989_length_16919_cov_131.804435	13225	13647
F6HG3_28863	NODE_989_length_16919_cov_131.804435	13968	14399
F6HG3_28864	NODE_989_length_16919_cov_131.804435	14389	15648
F6HG3_28865	NODE_989_length_16919_cov_131.804435	16567	16887
F6HG3_37946	NODE_1736_length_12049_cov_11.614641	281	2167
F6HG3_37947	NODE_1736_length_12049_cov_11.614641	2183	2629
F6HG3_37948	NODE_1736_length_12049_cov_11.614641	2706	4100
F6HG3_37949	NODE_1736_length_12049_cov_11.614641	4413	4517
F6HG3_37950	NODE_1736_length_12049_cov_11.614641	4540	5043
F6HG3_37951	NODE_1736_length_12049_cov_11.614641	5064	5384
F6HG3_37952	NODE_1736_length_12049_cov_11.614641	5402	6124
F6HG3_37953	NODE_1736_length_12049_cov_11.614641	6140	8332
F6HG3_37954	NODE_1736_length_12049_cov_11.614641	8430	9596
F6HG3_37955	NODE_1736_length_12049_cov_11.614641	9620	9778
F6HG3_37956	NODE_1736_length_12049_cov_11.614641	9780	10481	GH73
F6HG3_37957	NODE_1736_length_12049_cov_11.614641	10483	11727
F6HG3_67932	NODE_6405_length_5029_cov_6.437073	96	392
F6HG3_67933	NODE_6405_length_5029_cov_6.437073	396	1517
F6HG3_67934	NODE_6405_length_5029_cov_6.437073	1534	2586
F6HG3_67935	NODE_6405_length_5029_cov_6.437073	2760	3260
F6HG3_67936	NODE_6405_length_5029_cov_6.437073	3266	3625
F6HG3_67937	NODE_6405_length_5029_cov_6.437073	3645	3905
F6HG3_67938	NODE_6405_length_5029_cov_6.437073	3997	4134
F6HG3_67939	NODE_6405_length_5029_cov_6.437073	4094	4273
F6HG3_82020	NODE_10177_length_3659_cov_15.752220	766	1950
F6HG3_82021	NODE_10177_length_3659_cov_15.752220	2005	2274
F6HG3_82022	NODE_10177_length_3659_cov_15.752220	2293	2406
F6HG3_82023	NODE_10177_length_3659_cov_15.752220	2432	3622
F7GI3_01540	NODE_20_length_62663_cov_31.649789	189	575
F7GI3_01541	NODE_20_length_62663_cov_31.649789	616	1284
F7GI3_01542	NODE_20_length_62663_cov_31.649789	1352	2119
F7GI3_01543	NODE_20_length_62663_cov_31.649789	2202	2930
F7GI3_01544	NODE_20_length_62663_cov_31.649789	2935	3309
F7GI3_01545	NODE_20_length_62663_cov_31.649789	3311	5449
F7GI3_01546	NODE_20_length_62663_cov_31.649789	5475	6446
F7GI3_01547	NODE_20_length_62663_cov_31.649789	6452	6961
F7GI3_01548	NODE_20_length_62663_cov_31.649789	6991	7278
F7GI3_01549	NODE_20_length_62663_cov_31.649789	7577	10216
F7GI3_01550	NODE_20_length_62663_cov_31.649789	10377	11600
F7GI3_01551	NODE_20_length_62663_cov_31.649789	11614	11838
F7GI3_01552	NODE_20_length_62663_cov_31.649789	11908	12348
F7GI3_01553	NODE_20_length_62663_cov_31.649789	12354	12797
F7GI3_01554	NODE_20_length_62663_cov_31.649789	12790	13323
F7GI3_01555	NODE_20_length_62663_cov_31.649789	13399	13623
F7GI3_01556	NODE_20_length_62663_cov_31.649789	13648	14169
F7GI3_01557	NODE_20_length_62663_cov_31.649789	14171	14641
F7GI3_01558	NODE_20_length_62663_cov_31.649789	14807	15022
F7GI3_01559	NODE_20_length_62663_cov_31.649789	15036	15167
F7GI3_01560	NODE_20_length_62663_cov_31.649789	15167	15685
F7GI3_01561	NODE_20_length_62663_cov_31.649789	15663	15995
F7GI3_01562	NODE_20_length_62663_cov_31.649789	16008	16292
F7GI3_01563	NODE_20_length_62663_cov_31.649789	16441	16686
F7GI3_01564	NODE_20_length_62663_cov_31.649789	16698	16958
F7GI3_01565	NODE_20_length_62663_cov_31.649789	17015	17260
F7GI3_01566	NODE_20_length_62663_cov_31.649789	17262	17651
F7GI3_01567	NODE_20_length_62663_cov_31.649789	17787	18200
F7GI3_01568	NODE_20_length_62663_cov_31.649789	18300	18662
F7GI3_01569	NODE_20_length_62663_cov_31.649789	19113	20336
F7GI3_01570	NODE_20_length_62663_cov_31.649789	20411	21280
F7GI3_01571	NODE_20_length_62663_cov_31.649789	21597	21935
F7GI3_01572	NODE_20_length_62663_cov_31.649789	22256	22468
F7GI3_01573	NODE_20_length_62663_cov_31.649789	22678	23364
F7GI3_01574	NODE_20_length_62663_cov_31.649789	23351	24952
F7GI3_01575	NODE_20_length_62663_cov_31.649789	24961	25608
F7GI3_01576	NODE_20_length_62663_cov_31.649789	25605	27122
F7GI3_01577	NODE_20_length_62663_cov_31.649789	27115	28188
F7GI3_01578	NODE_20_length_62663_cov_31.649789	28191	29327
F7GI3_01579	NODE_20_length_62663_cov_31.649789	29348	30445
F7GI3_01580	NODE_20_length_62663_cov_31.649789	30445	32814
F7GI3_01581	NODE_20_length_62663_cov_31.649789	33018	33692
F7GI3_01582	NODE_20_length_62663_cov_31.649789	33698	33961
F7GI3_01583	NODE_20_length_62663_cov_31.649789	34013	34492
F7GI3_01584	NODE_20_length_62663_cov_31.649789	34485	34697
F7GI3_01585	NODE_20_length_62663_cov_31.649789	34722	34997
F7GI3_01586	NODE_20_length_62663_cov_31.649789	35060	35245
F7GI3_01587	NODE_20_length_62663_cov_31.649789	35301	35681
F7GI3_01588	NODE_20_length_62663_cov_31.649789	35669	36046
F7GI3_01589	NODE_20_length_62663_cov_31.649789	36103	39183
F7GI3_01590	NODE_20_length_62663_cov_31.649789	39191	39517
F7GI3_01591	NODE_20_length_62663_cov_31.649789	39601	41730
F7GI3_01592	NODE_20_length_62663_cov_31.649789	41730	42062
F7GI3_01593	NODE_20_length_62663_cov_31.649789	42068	43144
F7GI3_01594	NODE_20_length_62663_cov_31.649789	43156	44367
F7GI3_01595	NODE_20_length_62663_cov_31.649789	44426	44923
F7GI3_01596	NODE_20_length_62663_cov_31.649789	44983	45828
F7GI3_01597	NODE_20_length_62663_cov_31.649789	45885	47753
F7GI3_01598	NODE_20_length_62663_cov_31.649789	47755	48264
F7GI3_01599	NODE_20_length_62663_cov_31.649789	48267	50402
F7GI3_01600	NODE_20_length_62663_cov_31.649789	50417	62110
F7GI3_01601	NODE_20_length_62663_cov_31.649789	62097	62642
F7GI3_02689	NODE_45_length_45566_cov_62.679902	185	502
F7GI3_02690	NODE_45_length_45566_cov_62.679902	499	1851
F7GI3_02691	NODE_45_length_45566_cov_62.679902	1851	2237
F7GI3_02692	NODE_45_length_45566_cov_62.679902	2227	2634
F7GI3_02693	NODE_45_length_45566_cov_62.679902	2627	3256
F7GI3_02694	NODE_45_length_45566_cov_62.679902	3265	3747
F7GI3_02695	NODE_45_length_45566_cov_62.679902	3883	4392
F7GI3_02696	NODE_45_length_45566_cov_62.679902	4389	4721
F7GI3_02697	NODE_45_length_45566_cov_62.679902	4793	5164
F7GI3_02698	NODE_45_length_45566_cov_62.679902	5253	5867
F7GI3_02699	NODE_45_length_45566_cov_62.679902	5913	6134
F7GI3_02700	NODE_45_length_45566_cov_62.679902	6100	6591
F7GI3_02701	NODE_45_length_45566_cov_62.679902	6683	7930
F7GI3_02702	NODE_45_length_45566_cov_62.679902	7943	8239
F7GI3_02703	NODE_45_length_45566_cov_62.679902	8250	8456
F7GI3_02704	NODE_45_length_45566_cov_62.679902	8457	9173
F7GI3_02705	NODE_45_length_45566_cov_62.679902	9225	10034
F7GI3_02706	NODE_45_length_45566_cov_62.679902	10045	10614
F7GI3_02707	NODE_45_length_45566_cov_62.679902	10614	11057
F7GI3_02708	NODE_45_length_45566_cov_62.679902	11067	12872
F7GI3_02709	NODE_45_length_45566_cov_62.679902	12872	13267
F7GI3_02710	NODE_45_length_45566_cov_62.679902	13277	13492
F7GI3_02711	NODE_45_length_45566_cov_62.679902	13502	17488
F7GI3_02712	NODE_45_length_45566_cov_62.679902	17501	17956
F7GI3_02713	NODE_45_length_45566_cov_62.679902	17938	18276
F7GI3_02714	NODE_45_length_45566_cov_62.679902	18311	18790
F7GI3_02715	NODE_45_length_45566_cov_62.679902	18783	19187
F7GI3_02716	NODE_45_length_45566_cov_62.679902	19180	19656
F7GI3_02717	NODE_45_length_45566_cov_62.679902	19653	20027
F7GI3_02718	NODE_45_length_45566_cov_62.679902	20101	20403
F7GI3_02719	NODE_45_length_45566_cov_62.679902	20408	20629
F7GI3_02720	NODE_45_length_45566_cov_62.679902	20646	21638
F7GI3_02721	NODE_45_length_45566_cov_62.679902	21623	22375
F7GI3_02722	NODE_45_length_45566_cov_62.679902	22383	22541
F7GI3_02723	NODE_45_length_45566_cov_62.679902	22557	23075
F7GI3_02724	NODE_45_length_45566_cov_62.679902	23090	23251
F7GI3_02725	NODE_45_length_45566_cov_62.679902	23251	23484
F7GI3_02726	NODE_45_length_45566_cov_62.679902	23547	24374
F7GI3_02727	NODE_45_length_45566_cov_62.679902	24399	24959
F7GI3_02728	NODE_45_length_45566_cov_62.679902	24982	26337
F7GI3_02729	NODE_45_length_45566_cov_62.679902	26737	26940
F7GI3_02730	NODE_45_length_45566_cov_62.679902	26940	27401
F7GI3_02731	NODE_45_length_45566_cov_62.679902	27413	29035
F7GI3_02732	NODE_45_length_45566_cov_62.679902	29025	29774
F7GI3_02733	NODE_45_length_45566_cov_62.679902	29834	30034
F7GI3_02734	NODE_45_length_45566_cov_62.679902	30035	31054
F7GI3_02735	NODE_45_length_45566_cov_62.679902	31055	32149
F7GI3_02736	NODE_45_length_45566_cov_62.679902	32149	32604
F7GI3_02737	NODE_45_length_45566_cov_62.679902	32606	33208
F7GI3_02738	NODE_45_length_45566_cov_62.679902	33252	33833
F7GI3_02739	NODE_45_length_45566_cov_62.679902	33830	34084
F7GI3_02740	NODE_45_length_45566_cov_62.679902	34081	34275
F7GI3_02741	NODE_45_length_45566_cov_62.679902	34277	34477
F7GI3_02742	NODE_45_length_45566_cov_62.679902	34474	34743
F7GI3_02743	NODE_45_length_45566_cov_62.679902	34766	35197
F7GI3_02744	NODE_45_length_45566_cov_62.679902	35221	36282
F7GI3_02745	NODE_45_length_45566_cov_62.679902	36284	36508
F7GI3_02746	NODE_45_length_45566_cov_62.679902	36510	36677
F7GI3_02747	NODE_45_length_45566_cov_62.679902	36661	37173
F7GI3_02748	NODE_45_length_45566_cov_62.679902	37160	37381
F7GI3_02749	NODE_45_length_45566_cov_62.679902	37699	37866
F7GI3_02750	NODE_45_length_45566_cov_62.679902	37917	38270
F7GI3_02751	NODE_45_length_45566_cov_62.679902	38355	38891
F7GI3_02752	NODE_45_length_45566_cov_62.679902	39219	39425
F7GI3_02753	NODE_45_length_45566_cov_62.679902	39465	39980
F7GI3_02754	NODE_45_length_45566_cov_62.679902	39964	40245
F7GI3_02755	NODE_45_length_45566_cov_62.679902	40631	42082
F7GI3_02756	NODE_45_length_45566_cov_62.679902	42036	42242
F7GI3_02757	NODE_45_length_45566_cov_62.679902	42229	42753
F7GI3_02758	NODE_45_length_45566_cov_62.679902	42737	43003
F7GI3_02759	NODE_45_length_45566_cov_62.679902	43006	43266
F7GI3_02760	NODE_45_length_45566_cov_62.679902	43266	43565
F7GI3_02761	NODE_45_length_45566_cov_62.679902	43558	44253
F7GI3_02762	NODE_45_length_45566_cov_62.679902	44256	44462
F7GI3_02763	NODE_45_length_45566_cov_62.679902	44452	44664
F7GI3_02764	NODE_45_length_45566_cov_62.679902	44652	44870
F7GI3_02765	NODE_45_length_45566_cov_62.679902	44873	45472
F7GI3_02923	NODE_50_length_43991_cov_36.562682	185	487
F7GI3_02924	NODE_50_length_43991_cov_36.562682	484	1662
F7GI3_02925	NODE_50_length_43991_cov_36.562682	1656	1967
F7GI3_02926	NODE_50_length_43991_cov_36.562682	1964	2266
F7GI3_02927	NODE_50_length_43991_cov_36.562682	2281	3639
F7GI3_02928	NODE_50_length_43991_cov_36.562682	3639	4178
F7GI3_02929	NODE_50_length_43991_cov_36.562682	4175	4810
F7GI3_02930	NODE_50_length_43991_cov_36.562682	4824	5306
F7GI3_02931	NODE_50_length_43991_cov_36.562682	5425	5922
F7GI3_02932	NODE_50_length_43991_cov_36.562682	5912	6112
F7GI3_02933	NODE_50_length_43991_cov_36.562682	6112	6501
F7GI3_02934	NODE_50_length_43991_cov_36.562682	6707	7282
F7GI3_02935	NODE_50_length_43991_cov_36.562682	7545	7958
F7GI3_02936	NODE_50_length_43991_cov_36.562682	8062	9297
F7GI3_02937	NODE_50_length_43991_cov_36.562682	9309	9968
F7GI3_02938	NODE_50_length_43991_cov_36.562682	9961	10296
F7GI3_02939	NODE_50_length_43991_cov_36.562682	10306	10632
F7GI3_02940	NODE_50_length_43991_cov_36.562682	10782	11591
F7GI3_02941	NODE_50_length_43991_cov_36.562682	11602	12171
F7GI3_02942	NODE_50_length_43991_cov_36.562682	12171	12614
F7GI3_02943	NODE_50_length_43991_cov_36.562682	12624	14429
F7GI3_02944	NODE_50_length_43991_cov_36.562682	14429	14824
F7GI3_02945	NODE_50_length_43991_cov_36.562682	14834	18286
F7GI3_02946	NODE_50_length_43991_cov_36.562682	18296	18718
F7GI3_02947	NODE_50_length_43991_cov_36.562682	18700	19023
F7GI3_02948	NODE_50_length_43991_cov_36.562682	19062	19553
F7GI3_02949	NODE_50_length_43991_cov_36.562682	19568	19960
F7GI3_02950	NODE_50_length_43991_cov_36.562682	19950	20441
F7GI3_02951	NODE_50_length_43991_cov_36.562682	20438	20809
F7GI3_02952	NODE_50_length_43991_cov_36.562682	20806	21108
F7GI3_02953	NODE_50_length_43991_cov_36.562682	21110	22339
F7GI3_02954	NODE_50_length_43991_cov_36.562682	22415	22729
F7GI3_02955	NODE_50_length_43991_cov_36.562682	22734	23594
F7GI3_02956	NODE_50_length_43991_cov_36.562682	23670	23867
F7GI3_02957	NODE_50_length_43991_cov_36.562682	23883	24401
F7GI3_02958	NODE_50_length_43991_cov_36.562682	24417	24578
F7GI3_02959	NODE_50_length_43991_cov_36.562682	24578	24811
F7GI3_02960	NODE_50_length_43991_cov_36.562682	24871	25707
F7GI3_02961	NODE_50_length_43991_cov_36.562682	25724	26323
F7GI3_02962	NODE_50_length_43991_cov_36.562682	26327	27709
F7GI3_02963	NODE_50_length_43991_cov_36.562682	27945	28163
F7GI3_02964	NODE_50_length_43991_cov_36.562682	28168	28356
F7GI3_02965	NODE_50_length_43991_cov_36.562682	28353	28820
F7GI3_02966	NODE_50_length_43991_cov_36.562682	28859	29005
F7GI3_02967	NODE_50_length_43991_cov_36.562682	29014	30654
F7GI3_02968	NODE_50_length_43991_cov_36.562682	30665	31408
F7GI3_02969	NODE_50_length_43991_cov_36.562682	31466	31669
F7GI3_02970	NODE_50_length_43991_cov_36.562682	31666	31992
F7GI3_02971	NODE_50_length_43991_cov_36.562682	31989	32636
F7GI3_02972	NODE_50_length_43991_cov_36.562682	32633	32851
F7GI3_02973	NODE_50_length_43991_cov_36.562682	32848	33030
F7GI3_02974	NODE_50_length_43991_cov_36.562682	33037	33384
F7GI3_02975	NODE_50_length_43991_cov_36.562682	33391	33615
F7GI3_02976	NODE_50_length_43991_cov_36.562682	33612	34376
F7GI3_02977	NODE_50_length_43991_cov_36.562682	34393	34572
F7GI3_02978	NODE_50_length_43991_cov_36.562682	34910	35077
F7GI3_02979	NODE_50_length_43991_cov_36.562682	35134	35481
F7GI3_02980	NODE_50_length_43991_cov_36.562682	35546	35899
F7GI3_02981	NODE_50_length_43991_cov_36.562682	35984	36520
F7GI3_02982	NODE_50_length_43991_cov_36.562682	36832	37611
F7GI3_02983	NODE_50_length_43991_cov_36.562682	37608	37877
F7GI3_02984	NODE_50_length_43991_cov_36.562682	38316	39824
F7GI3_02985	NODE_50_length_43991_cov_36.562682	39814	40032
F7GI3_02986	NODE_50_length_43991_cov_36.562682	40026	40229
F7GI3_02987	NODE_50_length_43991_cov_36.562682	40230	40421
F7GI3_02988	NODE_50_length_43991_cov_36.562682	40441	41310
F7GI3_02989	NODE_50_length_43991_cov_36.562682	41314	41877
F7GI3_02990	NODE_50_length_43991_cov_36.562682	41877	42176
F7GI3_02991	NODE_50_length_43991_cov_36.562682	42169	42870
F7GI3_02992	NODE_50_length_43991_cov_36.562682	42874	43101
F7GI3_02993	NODE_50_length_43991_cov_36.562682	43101	43268
F7GI3_02994	NODE_50_length_43991_cov_36.562682	43265	43897
F7GI3_21135	NODE_1817_length_6779_cov_6.333284	771	2312
F7GI3_21136	NODE_1817_length_6779_cov_6.333284	2312	6505
F7GI3_24160	NODE_2390_length_5798_cov_7.229323	596	1738
F7GI3_24161	NODE_2390_length_5798_cov_7.229323	3933	4139
F7HG2_01000	NODE_14_length_72720_cov_97.426505	63	332
F7HG2_01001	NODE_14_length_72720_cov_97.426505	334	1005
F7HG2_01002	NODE_14_length_72720_cov_97.426505	1009	1815
F7HG2_01003	NODE_14_length_72720_cov_97.426505	2238	2906
F7HG2_01004	NODE_14_length_72720_cov_97.426505	2971	3375
F7HG2_01005	NODE_14_length_72720_cov_97.426505	3378	3530
F7HG2_01006	NODE_14_length_72720_cov_97.426505	3533	4057
F7HG2_01007	NODE_14_length_72720_cov_97.426505	4062	4430
F7HG2_01008	NODE_14_length_72720_cov_97.426505	4433	4645
F7HG2_01009	NODE_14_length_72720_cov_97.426505	4699	4896
F7HG2_01010	NODE_14_length_72720_cov_97.426505	4853	5035
F7HG2_01011	NODE_14_length_72720_cov_97.426505	5032	5919
F7HG2_01012	NODE_14_length_72720_cov_97.426505	5939	6655
F7HG2_01013	NODE_14_length_72720_cov_97.426505	6772	7425
F7HG2_01014	NODE_14_length_72720_cov_97.426505	7430	8077
F7HG2_01015	NODE_14_length_72720_cov_97.426505	8083	8283
F7HG2_01016	NODE_14_length_72720_cov_97.426505	8280	8681
F7HG2_01017	NODE_14_length_72720_cov_97.426505	8729	9052
F7HG2_01018	NODE_14_length_72720_cov_97.426505	9063	9917
F7HG2_01019	NODE_14_length_72720_cov_97.426505	10041	10379
F7HG2_01020	NODE_14_length_72720_cov_97.426505	10358	10549
F7HG2_01021	NODE_14_length_72720_cov_97.426505	10552	10773
F7HG2_01022	NODE_14_length_72720_cov_97.426505	10847	11380
F7HG2_01023	NODE_14_length_72720_cov_97.426505	11358	11519
F7HG2_01024	NODE_14_length_72720_cov_97.426505	11674	12702
F7HG2_01025	NODE_14_length_72720_cov_97.426505	13189	13374
F7HG2_01026	NODE_14_length_72720_cov_97.426505	13473	13859
F7HG2_01027	NODE_14_length_72720_cov_97.426505	13978	14304
F7HG2_01028	NODE_14_length_72720_cov_97.426505	15407	15480
F7HG2_01029	NODE_14_length_72720_cov_97.426505	15590	16276
F7HG2_01030	NODE_14_length_72720_cov_97.426505	16299	16616
F7HG2_01031	NODE_14_length_72720_cov_97.426505	16638	16769
F7HG2_01032	NODE_14_length_72720_cov_97.426505	16766	17095
F7HG2_01033	NODE_14_length_72720_cov_97.426505	17102	17407
F7HG2_01034	NODE_14_length_72720_cov_97.426505	17411	17653
F7HG2_01035	NODE_14_length_72720_cov_97.426505	17686	18516
F7HG2_01036	NODE_14_length_72720_cov_97.426505	18536	18883
F7HG2_01037	NODE_14_length_72720_cov_97.426505	18891	19388
F7HG2_01038	NODE_14_length_72720_cov_97.426505	19912	19986
F7HG2_01039	NODE_14_length_72720_cov_97.426505	20155	20262
F7HG2_01040	NODE_14_length_72720_cov_97.426505	20329	20400
F7HG2_01041	NODE_14_length_72720_cov_97.426505	20511	21743
F7HG2_01042	NODE_14_length_72720_cov_97.426505	21891	23360
F7HG2_01043	NODE_14_length_72720_cov_97.426505	23399	23860
F7HG2_01044	NODE_14_length_72720_cov_97.426505	23857	24762
F7HG2_01045	NODE_14_length_72720_cov_97.426505	24764	24976
F7HG2_01046	NODE_14_length_72720_cov_97.426505	24954	25190
F7HG2_01047	NODE_14_length_72720_cov_97.426505	25201	26298
F7HG2_01048	NODE_14_length_72720_cov_97.426505	26334	26696
F7HG2_01049	NODE_14_length_72720_cov_97.426505	26699	27334
F7HG2_01050	NODE_14_length_72720_cov_97.426505	27353	27679
F7HG2_01051	NODE_14_length_72720_cov_97.426505	27694	27969
F7HG2_01052	NODE_14_length_72720_cov_97.426505	27947	28261
F7HG2_01053	NODE_14_length_72720_cov_97.426505	28263	28547
F7HG2_01054	NODE_14_length_72720_cov_97.426505	28553	29140
F7HG2_01055	NODE_14_length_72720_cov_97.426505	29278	29553
F7HG2_01056	NODE_14_length_72720_cov_97.426505	29525	30796
F7HG2_01057	NODE_14_length_72720_cov_97.426505	30793	31122
F7HG2_01058	NODE_14_length_72720_cov_97.426505	31138	31374
F7HG2_01059	NODE_14_length_72720_cov_97.426505	31378	31830
F7HG2_01060	NODE_14_length_72720_cov_97.426505	31837	32091
F7HG2_01061	NODE_14_length_72720_cov_97.426505	32193	32567
F7HG2_01062	NODE_14_length_72720_cov_97.426505	32602	32934
F7HG2_01063	NODE_14_length_72720_cov_97.426505	32936	33292
F7HG2_01064	NODE_14_length_72720_cov_97.426505	33289	33717
F7HG2_01065	NODE_14_length_72720_cov_97.426505	33731	34735
F7HG2_01066	NODE_14_length_72720_cov_97.426505	34725	34946
F7HG2_01067	NODE_14_length_72720_cov_97.426505	34936	35547
F7HG2_01068	NODE_14_length_72720_cov_97.426505	35544	36314
F7HG2_01069	NODE_14_length_72720_cov_97.426505	36317	36721
F7HG2_01070	NODE_14_length_72720_cov_97.426505	36723	37244
F7HG2_01071	NODE_14_length_72720_cov_97.426505	37259	37642
F7HG2_01072	NODE_14_length_72720_cov_97.426505	37620	37991
F7HG2_01073	NODE_14_length_72720_cov_97.426505	38002	38166
F7HG2_01074	NODE_14_length_72720_cov_97.426505	38215	38586
F7HG2_01075	NODE_14_length_72720_cov_97.426505	38735	39562
F7HG2_01076	NODE_14_length_72720_cov_97.426505	39647	41221
F7HG2_01077	NODE_14_length_72720_cov_97.426505	41209	42966
F7HG2_01078	NODE_14_length_72720_cov_97.426505	43177	43860
F7HG2_01079	NODE_14_length_72720_cov_97.426505	43885	44505
F7HG2_01080	NODE_14_length_72720_cov_97.426505	44554	45714
F7HG2_01081	NODE_14_length_72720_cov_97.426505	45717	46133
F7HG2_01082	NODE_14_length_72720_cov_97.426505	46130	46459
F7HG2_01083	NODE_14_length_72720_cov_97.426505	46452	46949
F7HG2_01084	NODE_14_length_72720_cov_97.426505	46949	47374
F7HG2_01085	NODE_14_length_72720_cov_97.426505	47380	47985
F7HG2_01086	NODE_14_length_72720_cov_97.426505	48068	48628
F7HG2_01087	NODE_14_length_72720_cov_97.426505	48664	48948
F7HG2_01088	NODE_14_length_72720_cov_97.426505	48935	55234
F7HG2_01089	NODE_14_length_72720_cov_97.426505	55328	55798
F7HG2_01090	NODE_14_length_72720_cov_97.426505	55795	56214
F7HG2_01091	NODE_14_length_72720_cov_97.426505	56211	56744
F7HG2_01092	NODE_14_length_72720_cov_97.426505	56759	63034
F7HG2_01093	NODE_14_length_72720_cov_97.426505	63034	63888
F7HG2_01094	NODE_14_length_72720_cov_97.426505	63901	64488
F7HG2_01095	NODE_14_length_72720_cov_97.426505	64491	65777
F7HG2_01096	NODE_14_length_72720_cov_97.426505	65771	66001
F7HG2_01097	NODE_14_length_72720_cov_97.426505	65994	66410
F7HG2_01098	NODE_14_length_72720_cov_97.426505	66418	66912
F7HG2_01099	NODE_14_length_72720_cov_97.426505	66948	67349
F7HG2_01100	NODE_14_length_72720_cov_97.426505	67497	67569
F7HG2_01101	NODE_14_length_72720_cov_97.426505	67676	68101
F7HG2_01102	NODE_14_length_72720_cov_97.426505	68575	68811
F7HG2_01103	NODE_14_length_72720_cov_97.426505	68808	69188
F7HG2_01104	NODE_14_length_72720_cov_97.426505	69175	69492
F7HG2_01105	NODE_14_length_72720_cov_97.426505	69485	69748
F7HG2_01106	NODE_14_length_72720_cov_97.426505	69748	70194
F7HG2_01107	NODE_14_length_72720_cov_97.426505	70148	70423
F7HG2_01108	NODE_14_length_72720_cov_97.426505	70449	71234
F7HG2_01109	NODE_14_length_72720_cov_97.426505	71222	72703
F7HG2_03836	NODE_78_length_43276_cov_69.185165	148	927
F7HG2_03837	NODE_78_length_43276_cov_69.185165	924	1193
F7HG2_03838	NODE_78_length_43276_cov_69.185165	1632	3065
F7HG2_03839	NODE_78_length_43276_cov_69.185165	3130	3369
F7HG2_03840	NODE_78_length_43276_cov_69.185165	3342	3545
F7HG2_03841	NODE_78_length_43276_cov_69.185165	3546	3737
F7HG2_03842	NODE_78_length_43276_cov_69.185165	3757	4584
F7HG2_03843	NODE_78_length_43276_cov_69.185165	4630	5193
F7HG2_03844	NODE_78_length_43276_cov_69.185165	5193	5492
F7HG2_03845	NODE_78_length_43276_cov_69.185165	5485	6186
F7HG2_03846	NODE_78_length_43276_cov_69.185165	6190	6417
F7HG2_03847	NODE_78_length_43276_cov_69.185165	6417	6584
F7HG2_03848	NODE_78_length_43276_cov_69.185165	6581	7459
F7HG2_03849	NODE_78_length_43276_cov_69.185165	7464	7766
F7HG2_03850	NODE_78_length_43276_cov_69.185165	7763	8941
F7HG2_03851	NODE_78_length_43276_cov_69.185165	8935	9246
F7HG2_03852	NODE_78_length_43276_cov_69.185165	9243	9563
F7HG2_03853	NODE_78_length_43276_cov_69.185165	9560	10918
F7HG2_03854	NODE_78_length_43276_cov_69.185165	10918	11457
F7HG2_03855	NODE_78_length_43276_cov_69.185165	11454	12089
F7HG2_03856	NODE_78_length_43276_cov_69.185165	12103	12585
F7HG2_03857	NODE_78_length_43276_cov_69.185165	12704	13201
F7HG2_03858	NODE_78_length_43276_cov_69.185165	13191	13391
F7HG2_03859	NODE_78_length_43276_cov_69.185165	13391	13780
F7HG2_03860	NODE_78_length_43276_cov_69.185165	13986	14561
F7HG2_03861	NODE_78_length_43276_cov_69.185165	14824	15210
F7HG2_03862	NODE_78_length_43276_cov_69.185165	15341	16576
F7HG2_03863	NODE_78_length_43276_cov_69.185165	16588	17247
F7HG2_03864	NODE_78_length_43276_cov_69.185165	17240	17575
F7HG2_03865	NODE_78_length_43276_cov_69.185165	17585	17923
F7HG2_03866	NODE_78_length_43276_cov_69.185165	18061	18870
F7HG2_03867	NODE_78_length_43276_cov_69.185165	18881	19450
F7HG2_03868	NODE_78_length_43276_cov_69.185165	19450	19893
F7HG2_03869	NODE_78_length_43276_cov_69.185165	19903	21708
F7HG2_03870	NODE_78_length_43276_cov_69.185165	21708	22103
F7HG2_03871	NODE_78_length_43276_cov_69.185165	22113	25574
F7HG2_03872	NODE_78_length_43276_cov_69.185165	25575	25997
F7HG2_03873	NODE_78_length_43276_cov_69.185165	25979	26302
F7HG2_03874	NODE_78_length_43276_cov_69.185165	26341	26832
F7HG2_03875	NODE_78_length_43276_cov_69.185165	26847	27239
F7HG2_03876	NODE_78_length_43276_cov_69.185165	27229	27720
F7HG2_03877	NODE_78_length_43276_cov_69.185165	27717	28088
F7HG2_03878	NODE_78_length_43276_cov_69.185165	28085	28387
F7HG2_03879	NODE_78_length_43276_cov_69.185165	28389	29618
F7HG2_03880	NODE_78_length_43276_cov_69.185165	29694	29981
F7HG2_03881	NODE_78_length_43276_cov_69.185165	30013	30873
F7HG2_03882	NODE_78_length_43276_cov_69.185165	30949	31146
F7HG2_03883	NODE_78_length_43276_cov_69.185165	31162	31671
F7HG2_03884	NODE_78_length_43276_cov_69.185165	31696	31857
F7HG2_03885	NODE_78_length_43276_cov_69.185165	31857	32090
F7HG2_03886	NODE_78_length_43276_cov_69.185165	32150	32986
F7HG2_03887	NODE_78_length_43276_cov_69.185165	33003	33602
F7HG2_03888	NODE_78_length_43276_cov_69.185165	33606	34988
F7HG2_03889	NODE_78_length_43276_cov_69.185165	35447	35635
F7HG2_03890	NODE_78_length_43276_cov_69.185165	35632	36099
F7HG2_03891	NODE_78_length_43276_cov_69.185165	36047	36238
F7HG2_03892	NODE_78_length_43276_cov_69.185165	36293	37765
F7HG2_03893	NODE_78_length_43276_cov_69.185165	37944	38687
F7HG2_03894	NODE_78_length_43276_cov_69.185165	38945	39271
F7HG2_03895	NODE_78_length_43276_cov_69.185165	39268	39915
F7HG2_03896	NODE_78_length_43276_cov_69.185165	39912	40118
F7HG2_03897	NODE_78_length_43276_cov_69.185165	40127	40309
F7HG2_03898	NODE_78_length_43276_cov_69.185165	40316	40663
F7HG2_03899	NODE_78_length_43276_cov_69.185165	40670	40822
F7HG2_03900	NODE_78_length_43276_cov_69.185165	40891	41655
F7HG2_03901	NODE_78_length_43276_cov_69.185165	41672	41851
F7HG2_03902	NODE_78_length_43276_cov_69.185165	42189	42356
F7HG2_03903	NODE_78_length_43276_cov_69.185165	42340	42444
F7HG2_03904	NODE_78_length_43276_cov_69.185165	42413	42760
F7HG2_03905	NODE_78_length_43276_cov_69.185165	42825	43178
F7HG2_05466	NODE_125_length_36155_cov_398.274765	50	730
F7HG2_05467	NODE_125_length_36155_cov_398.274765	754	1185
F7HG2_05468	NODE_125_length_36155_cov_398.274765	1208	1477
F7HG2_05469	NODE_125_length_36155_cov_398.274765	1474	1674
F7HG2_05470	NODE_125_length_36155_cov_398.274765	1676	1870
F7HG2_05471	NODE_125_length_36155_cov_398.274765	1867	2121
F7HG2_05472	NODE_125_length_36155_cov_398.274765	2118	2699
F7HG2_05473	NODE_125_length_36155_cov_398.274765	2743	3345
F7HG2_05474	NODE_125_length_36155_cov_398.274765	3347	3802
F7HG2_05475	NODE_125_length_36155_cov_398.274765	3802	4896
F7HG2_05476	NODE_125_length_36155_cov_398.274765	4930	5916
F7HG2_05477	NODE_125_length_36155_cov_398.274765	5917	6117
F7HG2_05478	NODE_125_length_36155_cov_398.274765	6177	6926
F7HG2_05479	NODE_125_length_36155_cov_398.274765	6916	8538
F7HG2_05480	NODE_125_length_36155_cov_398.274765	8550	9011
F7HG2_05481	NODE_125_length_36155_cov_398.274765	9614	10969
F7HG2_05482	NODE_125_length_36155_cov_398.274765	10992	11552
F7HG2_05483	NODE_125_length_36155_cov_398.274765	11577	12404
F7HG2_05484	NODE_125_length_36155_cov_398.274765	12467	12700
F7HG2_05485	NODE_125_length_36155_cov_398.274765	12700	12861
F7HG2_05486	NODE_125_length_36155_cov_398.274765	12876	13394
F7HG2_05487	NODE_125_length_36155_cov_398.274765	13410	13568
F7HG2_05488	NODE_125_length_36155_cov_398.274765	13576	14328
F7HG2_05489	NODE_125_length_36155_cov_398.274765	14313	15305
F7HG2_05490	NODE_125_length_36155_cov_398.274765	15322	15543
F7HG2_05491	NODE_125_length_36155_cov_398.274765	15548	15850
F7HG2_05492	NODE_125_length_36155_cov_398.274765	15795	16298
F7HG2_05493	NODE_125_length_36155_cov_398.274765	16295	16771
F7HG2_05494	NODE_125_length_36155_cov_398.274765	16764	17168
F7HG2_05495	NODE_125_length_36155_cov_398.274765	17161	17640
F7HG2_05496	NODE_125_length_36155_cov_398.274765	17675	18013
F7HG2_05497	NODE_125_length_36155_cov_398.274765	17995	18450
F7HG2_05498	NODE_125_length_36155_cov_398.274765	18463	22449
F7HG2_05499	NODE_125_length_36155_cov_398.274765	22459	22674
F7HG2_05500	NODE_125_length_36155_cov_398.274765	22720	23079
F7HG2_05501	NODE_125_length_36155_cov_398.274765	23079	24884
F7HG2_05502	NODE_125_length_36155_cov_398.274765	24894	25337
F7HG2_05503	NODE_125_length_36155_cov_398.274765	25337	25906
F7HG2_05504	NODE_125_length_36155_cov_398.274765	25917	26726
F7HG2_05505	NODE_125_length_36155_cov_398.274765	26778	27494
F7HG2_05506	NODE_125_length_36155_cov_398.274765	27712	28008
F7HG2_05507	NODE_125_length_36155_cov_398.274765	28021	29268
F7HG2_05508	NODE_125_length_36155_cov_398.274765	29360	29851
F7HG2_05509	NODE_125_length_36155_cov_398.274765	29796	30038
F7HG2_05510	NODE_125_length_36155_cov_398.274765	30084	30698
F7HG2_05511	NODE_125_length_36155_cov_398.274765	30787	31158
F7HG2_05512	NODE_125_length_36155_cov_398.274765	31143	31562
F7HG2_05513	NODE_125_length_36155_cov_398.274765	31559	32068
F7HG2_05514	NODE_125_length_36155_cov_398.274765	32204	32686
F7HG2_05515	NODE_125_length_36155_cov_398.274765	32695	33324
F7HG2_05516	NODE_125_length_36155_cov_398.274765	33317	33724
F7HG2_05517	NODE_125_length_36155_cov_398.274765	33714	34100
F7HG2_05518	NODE_125_length_36155_cov_398.274765	34100	35452
F7HG2_05519	NODE_125_length_36155_cov_398.274765	35434	35766
F7HG2_06257	NODE_150_length_33731_cov_13.864740	18	290
F7HG2_06258	NODE_150_length_33731_cov_13.864740	250	1752
F7HG2_06259	NODE_150_length_33731_cov_13.864740	2150	2668
F7HG2_06260	NODE_150_length_33731_cov_13.864740	2715	3089
F7HG2_06261	NODE_150_length_33731_cov_13.864740	3287	3907
F7HG2_06262	NODE_150_length_33731_cov_13.864740	4032	4274
F7HG2_06263	NODE_150_length_33731_cov_13.864740	4636	4836
F7HG2_06264	NODE_150_length_33731_cov_13.864740	5188	5679
F7HG2_06265	NODE_150_length_33731_cov_13.864740	5720	6025
F7HG2_06266	NODE_150_length_33731_cov_13.864740	6018	6545
F7HG2_06267	NODE_150_length_33731_cov_13.864740	6558	7298
F7HG2_06268	NODE_150_length_33731_cov_13.864740	7314	7973
F7HG2_06269	NODE_150_length_33731_cov_13.864740	7984	8367
F7HG2_06270	NODE_150_length_33731_cov_13.864740	8390	9151
F7HG2_06271	NODE_150_length_33731_cov_13.864740	9163	10011
F7HG2_06272	NODE_150_length_33731_cov_13.864740	10215	10577
F7HG2_06273	NODE_150_length_33731_cov_13.864740	10758	11624
F7HG2_06274	NODE_150_length_33731_cov_13.864740	11642	12043
F7HG2_06275	NODE_150_length_33731_cov_13.864740	12301	12780
F7HG2_06276	NODE_150_length_33731_cov_13.864740	12886	13425
F7HG2_06277	NODE_150_length_33731_cov_13.864740	13415	14707
F7HG2_06278	NODE_150_length_33731_cov_13.864740	14743	16362
F7HG2_06279	NODE_150_length_33731_cov_13.864740	16377	17507
F7HG2_06280	NODE_150_length_33731_cov_13.864740	17555	17833
F7HG2_06281	NODE_150_length_33731_cov_13.864740	17924	18469
F7HG2_06282	NODE_150_length_33731_cov_13.864740	18500	19468
F7HG2_06283	NODE_150_length_33731_cov_13.864740	19468	19770
F7HG2_06284	NODE_150_length_33731_cov_13.864740	19789	20196
F7HG2_06285	NODE_150_length_33731_cov_13.864740	20190	20525
F7HG2_06286	NODE_150_length_33731_cov_13.864740	20538	20885
F7HG2_06287	NODE_150_length_33731_cov_13.864740	20887	21282
F7HG2_06288	NODE_150_length_33731_cov_13.864740	21289	21729
F7HG2_06289	NODE_150_length_33731_cov_13.864740	21788	22225
F7HG2_06290	NODE_150_length_33731_cov_13.864740	22222	22839
F7HG2_06291	NODE_150_length_33731_cov_13.864740	23034	25025
F7HG2_06292	NODE_150_length_33731_cov_13.864740	25037	26716
F7HG2_06293	NODE_150_length_33731_cov_13.864740	26754	27215
F7HG2_06294	NODE_150_length_33731_cov_13.864740	27228	29018
F7HG2_06295	NODE_150_length_33731_cov_13.864740	29049	29531
F7HG2_06296	NODE_150_length_33731_cov_13.864740	29940	31076
F7HG2_06297	NODE_150_length_33731_cov_13.864740	31061	31768
F7HG2_06298	NODE_150_length_33731_cov_13.864740	31782	33221	GH73
F7HG2_06299	NODE_150_length_33731_cov_13.864740	33262	33666
F7HG2_27094	NODE_1732_length_10687_cov_17.226029	68	235
F7HG2_27095	NODE_1732_length_10687_cov_17.226029	297	680
F7HG2_27096	NODE_1732_length_10687_cov_17.226029	814	1503
F7HG2_27097	NODE_1732_length_10687_cov_17.226029	1534	1944
F7HG2_27098	NODE_1732_length_10687_cov_17.226029	1944	4145
F7HG2_27099	NODE_1732_length_10687_cov_17.226029	4148	5422
F7HG2_27100	NODE_1732_length_10687_cov_17.226029	5461	6552
F7HG2_27101	NODE_1732_length_10687_cov_17.226029	6557	7126
F7HG2_27102	NODE_1732_length_10687_cov_17.226029	7146	8333
F7HG2_27103	NODE_1732_length_10687_cov_17.226029	8402	8848
F7HG2_27104	NODE_1732_length_10687_cov_17.226029	8851	10386
F7HG2_71206	NODE_11065_length_3897_cov_5.330036	809	3031
F7HG3_00337	NODE_6_length_73270_cov_47.419436	18	1739
F7HG3_00338	NODE_6_length_73270_cov_47.419436	1766	2512
F7HG3_00339	NODE_6_length_73270_cov_47.419436	2538	2813
F7HG3_00340	NODE_6_length_73270_cov_47.419436	2767	3213
F7HG3_00341	NODE_6_length_73270_cov_47.419436	3213	3476
F7HG3_00342	NODE_6_length_73270_cov_47.419436	3469	3786
F7HG3_00343	NODE_6_length_73270_cov_47.419436	4305	4541
F7HG3_00344	NODE_6_length_73270_cov_47.419436	5015	5440
F7HG3_00345	NODE_6_length_73270_cov_47.419436	5547	5619
F7HG3_00346	NODE_6_length_73270_cov_47.419436	5767	6168
F7HG3_00347	NODE_6_length_73270_cov_47.419436	6204	6698
F7HG3_00348	NODE_6_length_73270_cov_47.419436	6706	7122
F7HG3_00349	NODE_6_length_73270_cov_47.419436	7115	7345
F7HG3_00350	NODE_6_length_73270_cov_47.419436	8783	9370
F7HG3_00351	NODE_6_length_73270_cov_47.419436	9383	10237
F7HG3_00352	NODE_6_length_73270_cov_47.419436	10237	16512
F7HG3_00353	NODE_6_length_73270_cov_47.419436	16527	17060
F7HG3_00354	NODE_6_length_73270_cov_47.419436	17057	17476
F7HG3_00355	NODE_6_length_73270_cov_47.419436	17473	17943
F7HG3_00356	NODE_6_length_73270_cov_47.419436	18037	24336
F7HG3_00357	NODE_6_length_73270_cov_47.419436	24323	24607
F7HG3_00358	NODE_6_length_73270_cov_47.419436	24643	25203
F7HG3_00359	NODE_6_length_73270_cov_47.419436	25286	25891
F7HG3_00360	NODE_6_length_73270_cov_47.419436	25897	26322
F7HG3_00361	NODE_6_length_73270_cov_47.419436	26322	26819
F7HG3_00362	NODE_6_length_73270_cov_47.419436	26812	27141
F7HG3_00363	NODE_6_length_73270_cov_47.419436	27138	27554
F7HG3_00364	NODE_6_length_73270_cov_47.419436	27557	28753
F7HG3_00365	NODE_6_length_73270_cov_47.419436	28766	29386
F7HG3_00366	NODE_6_length_73270_cov_47.419436	29411	30094
F7HG3_00367	NODE_6_length_73270_cov_47.419436	30305	32062
F7HG3_00368	NODE_6_length_73270_cov_47.419436	32050	33624
F7HG3_00369	NODE_6_length_73270_cov_47.419436	33754	34536
F7HG3_00370	NODE_6_length_73270_cov_47.419436	34685	35056
F7HG3_00371	NODE_6_length_73270_cov_47.419436	35105	35269
F7HG3_00372	NODE_6_length_73270_cov_47.419436	35280	35651
F7HG3_00373	NODE_6_length_73270_cov_47.419436	35629	36012
F7HG3_00374	NODE_6_length_73270_cov_47.419436	36027	36548
F7HG3_00375	NODE_6_length_73270_cov_47.419436	36550	36954
F7HG3_00376	NODE_6_length_73270_cov_47.419436	36957	37727
F7HG3_00377	NODE_6_length_73270_cov_47.419436	37724	38335
F7HG3_00378	NODE_6_length_73270_cov_47.419436	38325	38546
F7HG3_00379	NODE_6_length_73270_cov_47.419436	38536	39540
F7HG3_00380	NODE_6_length_73270_cov_47.419436	39554	39982
F7HG3_00381	NODE_6_length_73270_cov_47.419436	39979	40335
F7HG3_00382	NODE_6_length_73270_cov_47.419436	40337	40669
F7HG3_00383	NODE_6_length_73270_cov_47.419436	40704	41078
F7HG3_00384	NODE_6_length_73270_cov_47.419436	41180	41434
F7HG3_00385	NODE_6_length_73270_cov_47.419436	41441	41893
F7HG3_00386	NODE_6_length_73270_cov_47.419436	41897	42133
F7HG3_00387	NODE_6_length_73270_cov_47.419436	42149	42478
F7HG3_00388	NODE_6_length_73270_cov_47.419436	42475	43746
F7HG3_00389	NODE_6_length_73270_cov_47.419436	43718	43993
F7HG3_00390	NODE_6_length_73270_cov_47.419436	44131	44718
F7HG3_00391	NODE_6_length_73270_cov_47.419436	44724	45008
F7HG3_00392	NODE_6_length_73270_cov_47.419436	45010	45324
F7HG3_00393	NODE_6_length_73270_cov_47.419436	45302	45577
F7HG3_00394	NODE_6_length_73270_cov_47.419436	45592	45918
F7HG3_00395	NODE_6_length_73270_cov_47.419436	45937	46572
F7HG3_00396	NODE_6_length_73270_cov_47.419436	46575	46973
F7HG3_00397	NODE_6_length_73270_cov_47.419436	46973	48070
F7HG3_00398	NODE_6_length_73270_cov_47.419436	48081	48317
F7HG3_00399	NODE_6_length_73270_cov_47.419436	48295	48507
F7HG3_00400	NODE_6_length_73270_cov_47.419436	48509	49414
F7HG3_00401	NODE_6_length_73270_cov_47.419436	49411	49872
F7HG3_00402	NODE_6_length_73270_cov_47.419436	49911	51380
F7HG3_00403	NODE_6_length_73270_cov_47.419436	51528	52724
F7HG3_00404	NODE_6_length_73270_cov_47.419436	52871	52942
F7HG3_00405	NODE_6_length_73270_cov_47.419436	53285	53359
F7HG3_00406	NODE_6_length_73270_cov_47.419436	53883	54380
F7HG3_00407	NODE_6_length_73270_cov_47.419436	54388	54735
F7HG3_00408	NODE_6_length_73270_cov_47.419436	54755	55585
F7HG3_00409	NODE_6_length_73270_cov_47.419436	55618	55860
F7HG3_00410	NODE_6_length_73270_cov_47.419436	55864	56169
F7HG3_00411	NODE_6_length_73270_cov_47.419436	56176	56469
F7HG3_00412	NODE_6_length_73270_cov_47.419436	56502	56633
F7HG3_00413	NODE_6_length_73270_cov_47.419436	56655	56972
F7HG3_00414	NODE_6_length_73270_cov_47.419436	56995	57648
F7HG3_00415	NODE_6_length_73270_cov_47.419436	57791	57864
F7HG3_00416	NODE_6_length_73270_cov_47.419436	58967	59293
F7HG3_00417	NODE_6_length_73270_cov_47.419436	59567	59953
F7HG3_00418	NODE_6_length_73270_cov_47.419436	60052	60237
F7HG3_00419	NODE_6_length_73270_cov_47.419436	60569	61597
F7HG3_00420	NODE_6_length_73270_cov_47.419436	61752	61913
F7HG3_00421	NODE_6_length_73270_cov_47.419436	61891	62424
F7HG3_00422	NODE_6_length_73270_cov_47.419436	62498	62719
F7HG3_00423	NODE_6_length_73270_cov_47.419436	62722	62913
F7HG3_00424	NODE_6_length_73270_cov_47.419436	62892	63230
F7HG3_00425	NODE_6_length_73270_cov_47.419436	63354	64208
F7HG3_00426	NODE_6_length_73270_cov_47.419436	64219	64542
F7HG3_00427	NODE_6_length_73270_cov_47.419436	64617	64991
F7HG3_00428	NODE_6_length_73270_cov_47.419436	64988	65188
F7HG3_00429	NODE_6_length_73270_cov_47.419436	65194	65841
F7HG3_00430	NODE_6_length_73270_cov_47.419436	65846	66499
F7HG3_00431	NODE_6_length_73270_cov_47.419436	66616	67332
F7HG3_00432	NODE_6_length_73270_cov_47.419436	67352	68239
F7HG3_00433	NODE_6_length_73270_cov_47.419436	68236	68418
F7HG3_00434	NODE_6_length_73270_cov_47.419436	68375	68572
F7HG3_00435	NODE_6_length_73270_cov_47.419436	68626	68838
F7HG3_00436	NODE_6_length_73270_cov_47.419436	68841	69209
F7HG3_00437	NODE_6_length_73270_cov_47.419436	69214	69702
F7HG3_00438	NODE_6_length_73270_cov_47.419436	69741	69893
F7HG3_00439	NODE_6_length_73270_cov_47.419436	69896	70300
F7HG3_00440	NODE_6_length_73270_cov_47.419436	70365	71033
F7HG3_00441	NODE_6_length_73270_cov_47.419436	71456	72262
F7HG3_00442	NODE_6_length_73270_cov_47.419436	72266	72937
F7HG3_00443	NODE_6_length_73270_cov_47.419436	72939	73208
F7HG3_01799	NODE_35_length_43242_cov_18.784843	235	462
F7HG3_01800	NODE_35_length_43242_cov_18.784843	462	629
F7HG3_01801	NODE_35_length_43242_cov_18.784843	626	1504
F7HG3_01802	NODE_35_length_43242_cov_18.784843	1509	1811
F7HG3_01803	NODE_35_length_43242_cov_18.784843	1808	2986
F7HG3_01804	NODE_35_length_43242_cov_18.784843	2980	3291
F7HG3_01805	NODE_35_length_43242_cov_18.784843	3288	3608
F7HG3_01806	NODE_35_length_43242_cov_18.784843	3605	4963
F7HG3_01807	NODE_35_length_43242_cov_18.784843	4963	5502
F7HG3_01808	NODE_35_length_43242_cov_18.784843	5499	6134
F7HG3_01809	NODE_35_length_43242_cov_18.784843	6148	6630
F7HG3_01810	NODE_35_length_43242_cov_18.784843	6749	7186
F7HG3_01811	NODE_35_length_43242_cov_18.784843	7236	7436
F7HG3_01812	NODE_35_length_43242_cov_18.784843	7436	7825
F7HG3_01813	NODE_35_length_43242_cov_18.784843	8031	8606
F7HG3_01814	NODE_35_length_43242_cov_18.784843	8869	9282
F7HG3_01815	NODE_35_length_43242_cov_18.784843	9386	10621
F7HG3_01816	NODE_35_length_43242_cov_18.784843	10633	11292
F7HG3_01817	NODE_35_length_43242_cov_18.784843	11285	11620
F7HG3_01818	NODE_35_length_43242_cov_18.784843	11630	11995
F7HG3_01819	NODE_35_length_43242_cov_18.784843	12106	12915
F7HG3_01820	NODE_35_length_43242_cov_18.784843	12926	13495
F7HG3_01821	NODE_35_length_43242_cov_18.784843	13495	13938
F7HG3_01822	NODE_35_length_43242_cov_18.784843	13948	15753
F7HG3_01823	NODE_35_length_43242_cov_18.784843	15753	16148
F7HG3_01824	NODE_35_length_43242_cov_18.784843	16158	19619
F7HG3_01825	NODE_35_length_43242_cov_18.784843	19620	20042
F7HG3_01826	NODE_35_length_43242_cov_18.784843	20024	20347
F7HG3_01827	NODE_35_length_43242_cov_18.784843	20386	20877
F7HG3_01828	NODE_35_length_43242_cov_18.784843	20892	21284
F7HG3_01829	NODE_35_length_43242_cov_18.784843	21274	21765
F7HG3_01830	NODE_35_length_43242_cov_18.784843	21762	22133
F7HG3_01831	NODE_35_length_43242_cov_18.784843	22130	22432
F7HG3_01832	NODE_35_length_43242_cov_18.784843	22434	23663
F7HG3_01833	NODE_35_length_43242_cov_18.784843	23739	24026
F7HG3_01834	NODE_35_length_43242_cov_18.784843	24058	24918
F7HG3_01835	NODE_35_length_43242_cov_18.784843	24994	25191
F7HG3_01836	NODE_35_length_43242_cov_18.784843	25207	25725
F7HG3_01837	NODE_35_length_43242_cov_18.784843	25741	25902
F7HG3_01838	NODE_35_length_43242_cov_18.784843	25902	26135
F7HG3_01839	NODE_35_length_43242_cov_18.784843	26195	27031
F7HG3_01840	NODE_35_length_43242_cov_18.784843	27048	27647
F7HG3_01841	NODE_35_length_43242_cov_18.784843	27651	29033
F7HG3_01842	NODE_35_length_43242_cov_18.784843	29492	29680
F7HG3_01843	NODE_35_length_43242_cov_18.784843	29677	30144
F7HG3_01844	NODE_35_length_43242_cov_18.784843	30092	30283
F7HG3_01845	NODE_35_length_43242_cov_18.784843	30338	31810
F7HG3_01846	NODE_35_length_43242_cov_18.784843	31989	32732
F7HG3_01847	NODE_35_length_43242_cov_18.784843	32990	33316
F7HG3_01848	NODE_35_length_43242_cov_18.784843	33313	33936
F7HG3_01849	NODE_35_length_43242_cov_18.784843	33957	34163
F7HG3_01850	NODE_35_length_43242_cov_18.784843	34172	34354
F7HG3_01851	NODE_35_length_43242_cov_18.784843	34361	34708
F7HG3_01852	NODE_35_length_43242_cov_18.784843	34715	34867
F7HG3_01853	NODE_35_length_43242_cov_18.784843	34936	35700
F7HG3_01854	NODE_35_length_43242_cov_18.784843	35717	35896
F7HG3_01855	NODE_35_length_43242_cov_18.784843	36234	36401
F7HG3_01856	NODE_35_length_43242_cov_18.784843	36458	36805
F7HG3_01857	NODE_35_length_43242_cov_18.784843	36876	37223
F7HG3_01858	NODE_35_length_43242_cov_18.784843	37553	37876
F7HG3_01859	NODE_35_length_43242_cov_18.784843	38186	38965
F7HG3_01860	NODE_35_length_43242_cov_18.784843	38962	39231
F7HG3_01861	NODE_35_length_43242_cov_18.784843	39670	41103
F7HG3_01862	NODE_35_length_43242_cov_18.784843	41104	41223
F7HG3_01863	NODE_35_length_43242_cov_18.784843	41168	41407
F7HG3_01864	NODE_35_length_43242_cov_18.784843	41380	41583
F7HG3_01865	NODE_35_length_43242_cov_18.784843	41584	41775
F7HG3_01866	NODE_35_length_43242_cov_18.784843	41795	42622
F7HG3_01867	NODE_35_length_43242_cov_18.784843	42668	43231
F7HG3_02815	NODE_63_length_36155_cov_148.599391	50	730
F7HG3_02816	NODE_63_length_36155_cov_148.599391	754	1185
F7HG3_02817	NODE_63_length_36155_cov_148.599391	1208	1477
F7HG3_02818	NODE_63_length_36155_cov_148.599391	1474	1674
F7HG3_02819	NODE_63_length_36155_cov_148.599391	1676	1870
F7HG3_02820	NODE_63_length_36155_cov_148.599391	1867	2121
F7HG3_02821	NODE_63_length_36155_cov_148.599391	2118	2699
F7HG3_02822	NODE_63_length_36155_cov_148.599391	2743	3345
F7HG3_02823	NODE_63_length_36155_cov_148.599391	3347	3802
F7HG3_02824	NODE_63_length_36155_cov_148.599391	3802	4896
F7HG3_02825	NODE_63_length_36155_cov_148.599391	4930	5916
F7HG3_02826	NODE_63_length_36155_cov_148.599391	5917	6117
F7HG3_02827	NODE_63_length_36155_cov_148.599391	6177	6926
F7HG3_02828	NODE_63_length_36155_cov_148.599391	6967	8538
F7HG3_02829	NODE_63_length_36155_cov_148.599391	8550	9011
F7HG3_02830	NODE_63_length_36155_cov_148.599391	9614	10969
F7HG3_02831	NODE_63_length_36155_cov_148.599391	10992	11552
F7HG3_02832	NODE_63_length_36155_cov_148.599391	11577	12404
F7HG3_02833	NODE_63_length_36155_cov_148.599391	12467	12700
F7HG3_02834	NODE_63_length_36155_cov_148.599391	12700	12861
F7HG3_02835	NODE_63_length_36155_cov_148.599391	12876	13394
F7HG3_02836	NODE_63_length_36155_cov_148.599391	13410	13568
F7HG3_02837	NODE_63_length_36155_cov_148.599391	13576	14328
F7HG3_02838	NODE_63_length_36155_cov_148.599391	14313	15305
F7HG3_02839	NODE_63_length_36155_cov_148.599391	15322	15543
F7HG3_02840	NODE_63_length_36155_cov_148.599391	15548	15850
F7HG3_02841	NODE_63_length_36155_cov_148.599391	15924	16298
F7HG3_02842	NODE_63_length_36155_cov_148.599391	16295	16771
F7HG3_02843	NODE_63_length_36155_cov_148.599391	16764	17168
F7HG3_02844	NODE_63_length_36155_cov_148.599391	17161	17640
F7HG3_02845	NODE_63_length_36155_cov_148.599391	17675	18013
F7HG3_02846	NODE_63_length_36155_cov_148.599391	17995	18450
F7HG3_02847	NODE_63_length_36155_cov_148.599391	18463	22449
F7HG3_02848	NODE_63_length_36155_cov_148.599391	22459	22674
F7HG3_02849	NODE_63_length_36155_cov_148.599391	22720	23079
F7HG3_02850	NODE_63_length_36155_cov_148.599391	23079	24884
F7HG3_02851	NODE_63_length_36155_cov_148.599391	24894	25337
F7HG3_02852	NODE_63_length_36155_cov_148.599391	25337	25906
F7HG3_02853	NODE_63_length_36155_cov_148.599391	25917	26726
F7HG3_02854	NODE_63_length_36155_cov_148.599391	26778	27494
F7HG3_02855	NODE_63_length_36155_cov_148.599391	27712	28008
F7HG3_02856	NODE_63_length_36155_cov_148.599391	28021	29268
F7HG3_02857	NODE_63_length_36155_cov_148.599391	29360	29851
F7HG3_02858	NODE_63_length_36155_cov_148.599391	29796	30038
F7HG3_02859	NODE_63_length_36155_cov_148.599391	30084	30698
F7HG3_02860	NODE_63_length_36155_cov_148.599391	30787	31158
F7HG3_02861	NODE_63_length_36155_cov_148.599391	31167	31562
F7HG3_02862	NODE_63_length_36155_cov_148.599391	31559	32068
F7HG3_02863	NODE_63_length_36155_cov_148.599391	32204	32686
F7HG3_02864	NODE_63_length_36155_cov_148.599391	32695	33324
F7HG3_02865	NODE_63_length_36155_cov_148.599391	33317	33724
F7HG3_02866	NODE_63_length_36155_cov_148.599391	33783	34100
F7HG3_02867	NODE_63_length_36155_cov_148.599391	34100	35452
F7HG3_02868	NODE_63_length_36155_cov_148.599391	35434	35766
F7HG3_14562	NODE_900_length_10687_cov_9.923757	68	235
F7HG3_14563	NODE_900_length_10687_cov_9.923757	297	680
F7HG3_14564	NODE_900_length_10687_cov_9.923757	814	1503
F7HG3_14565	NODE_900_length_10687_cov_9.923757	1534	1944
F7HG3_14566	NODE_900_length_10687_cov_9.923757	1944	4145
F7HG3_14567	NODE_900_length_10687_cov_9.923757	4148	5422
F7HG3_14568	NODE_900_length_10687_cov_9.923757	5461	6552
F7HG3_14569	NODE_900_length_10687_cov_9.923757	6557	7126
F7HG3_14570	NODE_900_length_10687_cov_9.923757	7146	8333
F7HG3_14571	NODE_900_length_10687_cov_9.923757	8402	8848
F7HG3_14572	NODE_900_length_10687_cov_9.923757	8851	10386
F8GI2_00001	NODE_1_length_41701_cov_12.463142	37	2736
F8GI2_00002	NODE_1_length_41701_cov_12.463142	2745	3884
F8GI2_00003	NODE_1_length_41701_cov_12.463142	3899	4180
F8GI2_00004	NODE_1_length_41701_cov_12.463142	4204	6147
F8GI2_00005	NODE_1_length_41701_cov_12.463142	6200	8005
F8GI2_00006	NODE_1_length_41701_cov_12.463142	8211	9008
F8GI2_00007	NODE_1_length_41701_cov_12.463142	9019	10068
F8GI2_00008	NODE_1_length_41701_cov_12.463142	10117	10287
F8GI2_00009	NODE_1_length_41701_cov_12.463142	10296	10496
F8GI2_00010	NODE_1_length_41701_cov_12.463142	10543	10728
F8GI2_00011	NODE_1_length_41701_cov_12.463142	10692	10817
F8GI2_00012	NODE_1_length_41701_cov_12.463142	11661	12620
F8GI2_00013	NODE_1_length_41701_cov_12.463142	12697	15276
F8GI2_00014	NODE_1_length_41701_cov_12.463142	16593	16814
F8GI2_00015	NODE_1_length_41701_cov_12.463142	16879	17133
F8GI2_00016	NODE_1_length_41701_cov_12.463142	17196	17387
F8GI2_00017	NODE_1_length_41701_cov_12.463142	17401	17562
F8GI2_00018	NODE_1_length_41701_cov_12.463142	17574	17879
F8GI2_00019	NODE_1_length_41701_cov_12.463142	17885	18163
F8GI2_00020	NODE_1_length_41701_cov_12.463142	18165	18458
F8GI2_00021	NODE_1_length_41701_cov_12.463142	18479	18811
F8GI2_00022	NODE_1_length_41701_cov_12.463142	18846	19097
F8GI2_00023	NODE_1_length_41701_cov_12.463142	19214	19462
F8GI2_00024	NODE_1_length_41701_cov_12.463142	19547	19660
F8GI2_00025	NODE_1_length_41701_cov_12.463142	19663	19923
F8GI2_00026	NODE_1_length_41701_cov_12.463142	19933	21855
F8GI2_00027	NODE_1_length_41701_cov_12.463142	21879	24365
F8GI2_00028	NODE_1_length_41701_cov_12.463142	24393	24644
F8GI2_00029	NODE_1_length_41701_cov_12.463142	24707	25450
F8GI2_00030	NODE_1_length_41701_cov_12.463142	25450	26508
F8GI2_00031	NODE_1_length_41701_cov_12.463142	26474	26908
F8GI2_00032	NODE_1_length_41701_cov_12.463142	26905	27669
F8GI2_00033	NODE_1_length_41701_cov_12.463142	27744	28265
F8GI2_00034	NODE_1_length_41701_cov_12.463142	28265	28783
F8GI2_00035	NODE_1_length_41701_cov_12.463142	28794	29012
F8GI2_00036	NODE_1_length_41701_cov_12.463142	28999	29193
F8GI2_00037	NODE_1_length_41701_cov_12.463142	29174	29653
F8GI2_00038	NODE_1_length_41701_cov_12.463142	30080	30271
[truncated: 1,672 more rows]
