# Supplementary material for: Enrichable consortia of microbial symbionts degrade macroalgal polysaccharides in Kyphosus fish
Source: mBio. 2024 Mar 27;15(5):e00496-24. doi: 10.1128/mbio.00496-24 (PMC11077953; doi:10.1128/mbio.00496-24)
Supplement: Table S5 — Mannitol utilization genes for MAGs and metagenomes. [file mbio.00496-24-s0006.xlsx]

## Sheet: Caption
Supplementary Table S5. Mannitol utilization genes in Kyphosus gut MAGs and metagenomes.
Counts of manntol-relevated dehydrogenases, phosphotransferases and operon repressors in (a) binned MAGs or (b) metagenomic contigs, grouped by sample. Gene annotations for such mannitol-related genes from prokka for (c) genes in binned MAGs or (d) genes from metagenomic contigs.

## Sheet: (a) MAG annotation tally
annotation	sample	num prots	fish species	feedstock
Mannitol 2-dehydrogenase	F5	2	K. vaigiensis	None
Mannitol operon repressor	F5	17
Mannitol-1-phosphate 5-dehydrogenase	F5	35
Mannitol-specific cryptic phosphotransferase enzyme IIA component	F5	2
Mannitol-specific phosphotransferase enzyme IIA component	F5	18
Mannitol operon repressor	F6	3	K. cinerascens	None
Mannitol-1-phosphate 5-dehydrogenase	F6	5
Mannitol-specific phosphotransferase enzyme IIA component	F6	2
Mannitol 2-dehydrogenase	F7	5	K. hawaiiensis	None
Mannitol operon repressor	F7	1
Mannitol-1-phosphate 5-dehydrogenase	F7	30
Mannitol-specific cryptic phosphotransferase enzyme IIA component	F7	7
Mannitol-specific phosphotransferase enzyme IIA component	F7	14
Mannitol 2-dehydrogenase	R1_25	1	K. cinerascens	Ulva, Sargassum, Agardhiella
Mannitol operon repressor	R1_25	3
Mannitol-1-phosphate 5-dehydrogenase	R1_25	8
Mannitol-specific cryptic phosphotransferase enzyme IIA component	R1_25	1
Mannitol-specific phosphotransferase enzyme IIA component	R1_25	3
Mannitol operon repressor	R1_28	1	K. hawaiiensis	None
Mannitol-1-phosphate 5-dehydrogenase	R1_28	3
Mannitol-specific phosphotransferase enzyme IIA component	R1_28	1
Mannitol 2-dehydrogenase	R1_29	1	None	Ulva, Sargassum, Agardhiella
Mannitol-1-phosphate 5-dehydrogenase	R1_29	6
Mannitol-specific cryptic phosphotransferase enzyme IIA component	R1_29	1
Mannitol-specific phosphotransferase enzyme IIA component	R1_29	6
Mannitol-specific phosphotransferase enzyme IIA component	R1_43	1		Ulva
Mannitol 2-dehydrogenase	R1_6	1	K. hawaiiensis	Cellulose
Mannitol operon repressor	R1_6	2
Mannitol-1-phosphate 5-dehydrogenase	R1_6	5
Mannitol-1-phosphate 5-dehydrogenase	R2_24	1	K. hawaiiensis	Ulva, Sargassum, Agardhiella
Mannitol-specific phosphotransferase enzyme IIA component	R2_24	1
Mannitol operon repressor	R2_26	1	K. hawaiiensis	Ulva
Mannitol-1-phosphate 5-dehydrogenase	R2_26	1
Mannitol-specific cryptic phosphotransferase enzyme IIA component	R2_26	1
Mannitol-specific phosphotransferase enzyme IIA component	R2_26	2
Mannitol operon repressor	R2_8	1	K. hawaiiensis	Ulva
Mannitol-1-phosphate 5-dehydrogenase	R2_8	4
Mannitol-specific cryptic phosphotransferase enzyme IIA component	R2_8	1
Mannitol-specific phosphotransferase enzyme IIA component	R2_8	2

## Sheet: (b) metagenome annot tally
annotation	sample	num prots	fish species	feedstock
Mannitol 2-dehydrogenase	F5	2	K. vaigiensis
Mannitol operon repressor	F5	17
Mannitol-1-phosphate 5-dehydrogenase	F5	35
Mannitol-specific cryptic phosphotransferase enzyme IIA component	F5	2
Mannitol-specific phosphotransferase enzyme IIA component	F5	18
PTS system mannitol-specific EIICB component	F5	23
PTS system mannitol-specific EIICBA component	F5	29
Mannitol operon repressor	F6	3	K. cinerascens
Mannitol-1-phosphate 5-dehydrogenase	F6	5
Mannitol-specific phosphotransferase enzyme IIA component	F6	2
PTS system mannitol-specific EIICB component	F6	1
PTS system mannitol-specific EIICBA component	F6	9
Mannitol 2-dehydrogenase	F7	5	K. hawaiiensis
Mannitol operon repressor	F7	1
Mannitol-1-phosphate 5-dehydrogenase	F7	30
Mannitol-specific cryptic phosphotransferase enzyme IIA component	F7	7
Mannitol-specific phosphotransferase enzyme IIA component	F7	14
PTS system mannitol-specific EIICB component	F7	25
PTS system mannitol-specific EIICBA component	F7	13
PTS system mannitol-specific EIICB component	R1_12	1		Cellulose
PTS system mannitol-specific EIICBA component	R1_12	1
Mannitol 2-dehydrogenase	R1_25	1	K. cinerascens	Ulva, Sargassum, Agardhiella
Mannitol operon repressor	R1_25	3
Mannitol-1-phosphate 5-dehydrogenase	R1_25	8
Mannitol-specific cryptic phosphotransferase enzyme IIA component	R1_25	1
Mannitol-specific phosphotransferase enzyme IIA component	R1_25	3
PTS system mannitol-specific EIICB component	R1_25	3
PTS system mannitol-specific EIICBA component	R1_25	7
Mannitol operon repressor	R1_28	1	K. hawaiiensis	None
Mannitol-1-phosphate 5-dehydrogenase	R1_28	3
Mannitol-specific phosphotransferase enzyme IIA component	R1_28	1
PTS system mannitol-specific EIICBA component	R1_28	1
Mannitol 2-dehydrogenase	R1_29	1	None	Ulva, Sargassum, Agardhiella
Mannitol-1-phosphate 5-dehydrogenase	R1_29	6
Mannitol-specific cryptic phosphotransferase enzyme IIA component	R1_29	1
Mannitol-specific phosphotransferase enzyme IIA component	R1_29	6
PTS system mannitol-specific EIICB component	R1_29	5
Mannitol-specific phosphotransferase enzyme IIA component	R1_43	1
Mannitol 2-dehydrogenase	R1_6	1
Mannitol operon repressor	R1_6	2
Mannitol-1-phosphate 5-dehydrogenase	R1_6	5
PTS system mannitol-specific EIICB component	R1_6	1
PTS system mannitol-specific EIICBA component	R1_6	2
Mannitol-1-phosphate 5-dehydrogenase	R2_24	1
Mannitol-specific phosphotransferase enzyme IIA component	R2_24	1
PTS system mannitol-specific EIICB component	R2_24	2
Mannitol operon repressor	R2_26	1
Mannitol-1-phosphate 5-dehydrogenase	R2_26	1
Mannitol-specific cryptic phosphotransferase enzyme IIA component	R2_26	1
Mannitol-specific phosphotransferase enzyme IIA component	R2_26	2
PTS system mannitol-specific EIICB component	R2_26	2
Mannitol operon repressor	R2_8	1
Mannitol-1-phosphate 5-dehydrogenase	R2_8	4
Mannitol-specific cryptic phosphotransferase enzyme IIA component	R2_8	1
Mannitol-specific phosphotransferase enzyme IIA component	R2_8	2
PTS system mannitol-specific EIICB component	R2_8	3
PTS system mannitol-specific EIICBA component	R2_8	1

## Sheet: (c) mannitol MAG annotations
prot_id	scf	start	end	str	prokka annot	sample	annot_sample
F5GI2_00228	NODE_1_length_526929_cov_65.911047	279328	280599	-	Mannitol-1-phosphate 5-dehydrogenase	F5	Mannitol-1-phosphate 5-dehydrogenase_F5
F5GI2_03721	NODE_14_length_194172_cov_91.441038	148477	149625	+	Mannitol-1-phosphate 5-dehydrogenase	F5	Mannitol-1-phosphate 5-dehydrogenase_F5
F5GI2_03722	NODE_14_length_194172_cov_91.441038	149711	150241	+	Mannitol operon repressor	F5	Mannitol operon repressor_F5
F5GI2_06604	NODE_70_length_27042_cov_77.139919	19087	19623	-	Mannitol operon repressor	F5	Mannitol operon repressor_F5
F5GI2_06605	NODE_70_length_27042_cov_77.139919	19672	20820	-	Mannitol-1-phosphate 5-dehydrogenase	F5	Mannitol-1-phosphate 5-dehydrogenase_F5
F5GI2_06608	NODE_70_length_27042_cov_77.139919	23965	24540	-	Mannitol operon repressor	F5	Mannitol operon repressor_F5
F5GI2_11370	NODE_1023_length_2943_cov_30.363573	2317	2859	-	Mannitol operon repressor	F5	Mannitol operon repressor_F5
F5GI3_00227	NODE_1_length_527929_cov_75.877511	246331	247602	+	Mannitol-1-phosphate 5-dehydrogenase	F5	Mannitol-1-phosphate 5-dehydrogenase_F5
F5GI3_03729	NODE_14_length_194172_cov_92.042124	148477	149625	+	Mannitol-1-phosphate 5-dehydrogenase	F5	Mannitol-1-phosphate 5-dehydrogenase_F5
F5GI3_03730	NODE_14_length_194172_cov_92.042124	149711	150241	+	Mannitol operon repressor	F5	Mannitol operon repressor_F5
F5GI3_07120	NODE_87_length_27042_cov_81.210620	19087	19623	-	Mannitol operon repressor	F5	Mannitol operon repressor_F5
F5GI3_07121	NODE_87_length_27042_cov_81.210620	19672	20820	-	Mannitol-1-phosphate 5-dehydrogenase	F5	Mannitol-1-phosphate 5-dehydrogenase_F5
F5GI3_07124	NODE_87_length_27042_cov_81.210620	23965	24540	-	Mannitol operon repressor	F5	Mannitol operon repressor_F5
F5GI3_11508	NODE_494_length_6672_cov_27.757594	96	848	+	Mannitol-1-phosphate 5-dehydrogenase	F5	Mannitol-1-phosphate 5-dehydrogenase_F5
F5GI3_12136	NODE_600_length_5735_cov_22.610739	29	1177	-	Mannitol-1-phosphate 5-dehydrogenase	F5	Mannitol-1-phosphate 5-dehydrogenase_F5
F5GI3_13873	NODE_1012_length_4032_cov_5.875031	44	595	+	Mannitol-1-phosphate 5-dehydrogenase	F5	Mannitol-1-phosphate 5-dehydrogenase_F5
F5GI3_14536	NODE_1210_length_3614_cov_3.956448	1728	2867	-	Mannitol-1-phosphate 5-dehydrogenase	F5	Mannitol-1-phosphate 5-dehydrogenase_F5
F5GI3_14537	NODE_1210_length_3614_cov_3.956448	3044	3457	-	Mannitol-specific phosphotransferase enzyme IIA component	F5	Mannitol-specific phosphotransferase enzyme IIA component_F5
F5GI3_14941	NODE_1336_length_3445_cov_2.503835	94	510	-	Mannitol-specific cryptic phosphotransferase enzyme IIA component	F5	Mannitol-specific cryptic phosphotransferase enzyme IIA component_F5
F5GI3_16314	NODE_1846_length_2922_cov_20.643181	64	606	+	Mannitol operon repressor	F5	Mannitol operon repressor_F5
F5GI3_16368	NODE_1871_length_2908_cov_2.701367	191	1450	-	Mannitol-1-phosphate 5-dehydrogenase	F5	Mannitol-1-phosphate 5-dehydrogenase_F5
F5GI3_16370	NODE_1871_length_2908_cov_2.701367	2625	2897	-	Mannitol-specific phosphotransferase enzyme IIA component	F5	Mannitol-specific phosphotransferase enzyme IIA component_F5
F5GI3_18048	NODE_2588_length_2445_cov_3.416318	425	856	-	Mannitol-specific cryptic phosphotransferase enzyme IIA component	F5	Mannitol-specific cryptic phosphotransferase enzyme IIA component_F5
F5GI3_18185	NODE_2649_length_2415_cov_1.770339	351	1505	+	Mannitol-1-phosphate 5-dehydrogenase	F5	Mannitol-1-phosphate 5-dehydrogenase_F5
F5HG2_00847	NODE_3_length_325949_cov_58.961420	78348	79619	-	Mannitol-1-phosphate 5-dehydrogenase	F5	Mannitol-1-phosphate 5-dehydrogenase_F5
F5HG2_03292	NODE_14_length_194172_cov_70.706208	148477	149625	+	Mannitol-1-phosphate 5-dehydrogenase	F5	Mannitol-1-phosphate 5-dehydrogenase_F5
F5HG2_03293	NODE_14_length_194172_cov_70.706208	149711	150241	+	Mannitol operon repressor	F5	Mannitol operon repressor_F5
F5HG2_08468	NODE_141_length_27042_cov_60.645200	2503	3078	+	Mannitol operon repressor	F5	Mannitol operon repressor_F5
F5HG2_08471	NODE_141_length_27042_cov_60.645200	6223	7371	+	Mannitol-1-phosphate 5-dehydrogenase	F5	Mannitol-1-phosphate 5-dehydrogenase_F5
F5HG2_08472	NODE_141_length_27042_cov_60.645200	7420	7956	+	Mannitol operon repressor	F5	Mannitol operon repressor_F5
F5HG2_09935	NODE_213_length_21435_cov_6.818428	8720	9868	+	Mannitol-1-phosphate 5-dehydrogenase	F5	Mannitol-1-phosphate 5-dehydrogenase_F5
F5HG2_09936	NODE_213_length_21435_cov_6.818428	9914	10444	+	Mannitol operon repressor	F5	Mannitol operon repressor_F5
F5HG2_09958	NODE_214_length_21413_cov_27.107079	13451	14599	+	Mannitol-1-phosphate 5-dehydrogenase	F5	Mannitol-1-phosphate 5-dehydrogenase_F5
F5HG2_09959	NODE_214_length_21413_cov_27.107079	14724	15266	+	Mannitol operon repressor	F5	Mannitol operon repressor_F5
F5HG2_14325	NODE_516_length_13258_cov_11.427100	213	1100	+	Mannitol-1-phosphate 5-dehydrogenase	F5	Mannitol-1-phosphate 5-dehydrogenase_F5
F5HG2_14564	NODE_537_length_13000_cov_4.819467	10859	11323	-	Mannitol-specific phosphotransferase enzyme IIA component	F5	Mannitol-specific phosphotransferase enzyme IIA component_F5
F5HG2_27949	NODE_2663_length_5077_cov_5.791517	307	1575	+	Mannitol-1-phosphate 5-dehydrogenase	F5	Mannitol-1-phosphate 5-dehydrogenase_F5
F5HG2_31309	NODE_3509_length_4369_cov_12.222299	2853	3314	+	Mannitol-specific phosphotransferase enzyme IIA component	F5	Mannitol-specific phosphotransferase enzyme IIA component_F5
F5HG2_32260	NODE_3780_length_4197_cov_2.085949	2188	2655	-	Mannitol-specific phosphotransferase enzyme IIA component	F5	Mannitol-specific phosphotransferase enzyme IIA component_F5
F5HG2_32954	NODE_3975_length_4090_cov_15.737794	1558	2043	-	Mannitol-specific phosphotransferase enzyme IIA component	F5	Mannitol-specific phosphotransferase enzyme IIA component_F5
F5HG2_33386	NODE_4103_length_4019_cov_2.642028	843	1970	-	Mannitol-1-phosphate 5-dehydrogenase	F5	Mannitol-1-phosphate 5-dehydrogenase_F5
F5HG2_34622	NODE_4471_length_3843_cov_4.388068	732	2327	-	Mannitol 2-dehydrogenase	F5	Mannitol 2-dehydrogenase_F5
F5HG2_51081	NODE_10967_length_2449_cov_5.794904	1005	2252	+	Mannitol-1-phosphate 5-dehydrogenase	F5	Mannitol-1-phosphate 5-dehydrogenase_F5
F5HG2_53540	NODE_12186_length_2328_cov_5.536736	1617	2081	+	Mannitol-specific phosphotransferase enzyme IIA component	F5	Mannitol-specific phosphotransferase enzyme IIA component_F5
F5HG2_55022	NODE_12970_length_2259_cov_2.356624	48	752	+	Mannitol-1-phosphate 5-dehydrogenase	F5	Mannitol-1-phosphate 5-dehydrogenase_F5
F5HG2_55686	NODE_13320_length_2232_cov_3.949012	1410	1877	-	Mannitol-specific phosphotransferase enzyme IIA component	F5	Mannitol-specific phosphotransferase enzyme IIA component_F5
F5HG3_00229	NODE_1_length_525780_cov_70.564221	246331	247602	+	Mannitol-1-phosphate 5-dehydrogenase	F5	Mannitol-1-phosphate 5-dehydrogenase_F5
F5HG3_02237	NODE_7_length_232511_cov_85.465723	186816	187964	+	Mannitol-1-phosphate 5-dehydrogenase	F5	Mannitol-1-phosphate 5-dehydrogenase_F5
F5HG3_02238	NODE_7_length_232511_cov_85.465723	188050	188580	+	Mannitol operon repressor	F5	Mannitol operon repressor_F5
F5HG3_100068	NODE_26105_length_2124_cov_2.583374	1047	1520	-	Mannitol-specific phosphotransferase enzyme IIA component	F5	Mannitol-specific phosphotransferase enzyme IIA component_F5
F5HG3_103429	NODE_28012_length_2052_cov_4.132198	1429	1866	-	Mannitol-specific phosphotransferase enzyme IIA component	F5	Mannitol-specific phosphotransferase enzyme IIA component_F5
F5HG3_11922	NODE_231_length_27042_cov_68.797495	2503	3078	+	Mannitol operon repressor	F5	Mannitol operon repressor_F5
F5HG3_11925	NODE_231_length_27042_cov_68.797495	6223	7371	+	Mannitol-1-phosphate 5-dehydrogenase	F5	Mannitol-1-phosphate 5-dehydrogenase_F5
F5HG3_11926	NODE_231_length_27042_cov_68.797495	7420	7956	+	Mannitol operon repressor	F5	Mannitol operon repressor_F5
F5HG3_17874	NODE_560_length_17191_cov_38.651261	12283	13548	-	Mannitol-1-phosphate 5-dehydrogenase	F5	Mannitol-1-phosphate 5-dehydrogenase_F5
F5HG3_17876	NODE_560_length_17191_cov_38.651261	14571	15056	-	Mannitol-specific phosphotransferase enzyme IIA component	F5	Mannitol-specific phosphotransferase enzyme IIA component_F5
F5HG3_19930	NODE_708_length_15036_cov_7.690341	9381	10529	+	Mannitol-1-phosphate 5-dehydrogenase	F5	Mannitol-1-phosphate 5-dehydrogenase_F5
F5HG3_19931	NODE_708_length_15036_cov_7.690341	10575	11105	+	Mannitol operon repressor	F5	Mannitol operon repressor_F5
F5HG3_20790	NODE_776_length_14171_cov_6.140479	12579	13055	+	Mannitol-specific phosphotransferase enzyme IIA component	F5	Mannitol-specific phosphotransferase enzyme IIA component_F5
F5HG3_34693	NODE_2466_length_7363_cov_5.275999	1596	2864	-	Mannitol-1-phosphate 5-dehydrogenase	F5	Mannitol-1-phosphate 5-dehydrogenase_F5
F5HG3_34695	NODE_2466_length_7363_cov_5.275999	4382	4849	-	Mannitol-specific phosphotransferase enzyme IIA component	F5	Mannitol-specific phosphotransferase enzyme IIA component_F5
F5HG3_40432	NODE_3503_length_6070_cov_5.530175	3706	4170	-	Mannitol-specific phosphotransferase enzyme IIA component	F5	Mannitol-specific phosphotransferase enzyme IIA component_F5
F5HG3_53890	NODE_6680_length_4274_cov_41.534487	29	1177	-	Mannitol-1-phosphate 5-dehydrogenase	F5	Mannitol-1-phosphate 5-dehydrogenase_F5
F5HG3_56840	NODE_7498_length_4021_cov_4.008069	2029	2448	+	Mannitol-specific phosphotransferase enzyme IIA component	F5	Mannitol-specific phosphotransferase enzyme IIA component_F5
F5HG3_58179	NODE_7892_length_3914_cov_20.372635	2407	2868	+	Mannitol-specific phosphotransferase enzyme IIA component	F5	Mannitol-specific phosphotransferase enzyme IIA component_F5
F5HG3_68971	NODE_11601_length_3196_cov_4.992041	123	494	+	Mannitol-1-phosphate 5-dehydrogenase	F5	Mannitol-1-phosphate 5-dehydrogenase_F5
F5HG3_72222	NODE_12841_length_3033_cov_6.048690	1506	2651	-	Mannitol-1-phosphate 5-dehydrogenase	F5	Mannitol-1-phosphate 5-dehydrogenase_F5
F5HG3_76529	NODE_14571_length_2846_cov_6.204586	1106	1576	-	Mannitol-specific phosphotransferase enzyme IIA component	F5	Mannitol-specific phosphotransferase enzyme IIA component_F5
F5HG3_78170	NODE_15251_length_2782_cov_6.175284	48	512	-	Mannitol-specific phosphotransferase enzyme IIA component	F5	Mannitol-specific phosphotransferase enzyme IIA component_F5
F5HG3_78277	NODE_15294_length_2778_cov_5.695924	2018	2743	-	Mannitol-1-phosphate 5-dehydrogenase	F5	Mannitol-1-phosphate 5-dehydrogenase_F5
F5HG3_80143	NODE_16097_length_2705_cov_2.803774	2452	2694	-	Mannitol-1-phosphate 5-dehydrogenase	F5	Mannitol-1-phosphate 5-dehydrogenase_F5
F5HG3_82454	NODE_17119_length_2621_cov_14.801637	114	797	+	Mannitol-1-phosphate 5-dehydrogenase	F5	Mannitol-1-phosphate 5-dehydrogenase_F5
F5HG3_90556	NODE_21001_length_2365_cov_2.183550	641	1852	+	Mannitol-1-phosphate 5-dehydrogenase	F5	Mannitol-1-phosphate 5-dehydrogenase_F5
F5HG3_96368	NODE_24046_length_2209_cov_6.294336	183	1478	+	Mannitol 2-dehydrogenase	F5	Mannitol 2-dehydrogenase_F5
F6GI4_04252	NODE_77_length_40063_cov_24.042292	9665	10195	-	Mannitol operon repressor	F6	Mannitol operon repressor_F6
F6GI4_04253	NODE_77_length_40063_cov_24.042292	10241	11389	-	Mannitol-1-phosphate 5-dehydrogenase	F6	Mannitol-1-phosphate 5-dehydrogenase_F6
F6GI4_50352	NODE_11963_length_2124_cov_3.777187	249	1397	+	Mannitol-1-phosphate 5-dehydrogenase	F6	Mannitol-1-phosphate 5-dehydrogenase_F6
F6GI4_50353	NODE_11963_length_2124_cov_3.777187	1482	2012	+	Mannitol operon repressor	F6	Mannitol operon repressor_F6
F6HG2_07798	NODE_170_length_32857_cov_69.046339	13466	15187	-	Mannitol-1-phosphate 5-dehydrogenase	F6	Mannitol-1-phosphate 5-dehydrogenase_F6
F6HG2_29537	NODE_1835_length_9104_cov_12.314952	3052	3594	-	Mannitol operon repressor	F6	Mannitol operon repressor_F6
F6HG2_29538	NODE_1835_length_9104_cov_12.314952	3647	4795	-	Mannitol-1-phosphate 5-dehydrogenase	F6	Mannitol-1-phosphate 5-dehydrogenase_F6
F6HG3_103423	NODE_18477_length_2502_cov_5.345729	310	774	-	Mannitol-specific phosphotransferase enzyme IIA component	F6	Mannitol-specific phosphotransferase enzyme IIA component_F6
F6HG3_99651	NODE_16776_length_2653_cov_2.531948	36	1013	-	Mannitol-1-phosphate 5-dehydrogenase	F6	Mannitol-1-phosphate 5-dehydrogenase_F6
F6HG3_99652	NODE_16776_length_2653_cov_2.531948	1031	1453	-	Mannitol-specific phosphotransferase enzyme IIA component	F6	Mannitol-specific phosphotransferase enzyme IIA component_F6
F7GI2_01335	NODE_38_length_21718_cov_46.824124	6146	6688	-	Mannitol operon repressor	F7	Mannitol operon repressor_F7
F7GI2_01336	NODE_38_length_21718_cov_46.824124	6813	7961	-	Mannitol-1-phosphate 5-dehydrogenase	F7	Mannitol-1-phosphate 5-dehydrogenase_F7
F7GI3_09823	NODE_420_length_14733_cov_13.501363	6	1154	-	Mannitol-1-phosphate 5-dehydrogenase	F7	Mannitol-1-phosphate 5-dehydrogenase_F7
F7GI3_14662	NODE_886_length_10168_cov_8.651043	4250	5398	+	Mannitol-1-phosphate 5-dehydrogenase	F7	Mannitol-1-phosphate 5-dehydrogenase_F7
F7GI3_15406	NODE_971_length_9679_cov_14.963425	3643	4068	+	Mannitol-specific cryptic phosphotransferase enzyme IIA component	F7	Mannitol-specific cryptic phosphotransferase enzyme IIA component_F7
F7GI3_15408	NODE_971_length_9679_cov_14.963425	6546	7853	+	Mannitol-1-phosphate 5-dehydrogenase	F7	Mannitol-1-phosphate 5-dehydrogenase_F7
F7GI3_17527	NODE_1250_length_8417_cov_9.990074	2812	4092	+	Mannitol-1-phosphate 5-dehydrogenase	F7	Mannitol-1-phosphate 5-dehydrogenase_F7
F7GI3_17756	NODE_1283_length_8257_cov_4.709461	964	2271	-	Mannitol-1-phosphate 5-dehydrogenase	F7	Mannitol-1-phosphate 5-dehydrogenase_F7
F7GI3_17758	NODE_1283_length_8257_cov_4.709461	4199	4624	-	Mannitol-specific cryptic phosphotransferase enzyme IIA component	F7	Mannitol-specific cryptic phosphotransferase enzyme IIA component_F7
F7GI3_19860	NODE_1594_length_7326_cov_4.119516	914	2221	-	Mannitol-1-phosphate 5-dehydrogenase	F7	Mannitol-1-phosphate 5-dehydrogenase_F7
F7GI3_19862	NODE_1594_length_7326_cov_4.119516	3817	4242	-	Mannitol-specific cryptic phosphotransferase enzyme IIA component	F7	Mannitol-specific cryptic phosphotransferase enzyme IIA component_F7
F7GI3_21749	NODE_1922_length_6557_cov_4.955091	5995	6420	-	Mannitol-specific cryptic phosphotransferase enzyme IIA component	F7	Mannitol-specific cryptic phosphotransferase enzyme IIA component_F7
F7GI3_22243	NODE_2013_length_6409_cov_6.669657	5827	6399	-	Mannitol-1-phosphate 5-dehydrogenase	F7	Mannitol-1-phosphate 5-dehydrogenase_F7
F7GI3_28502	NODE_3394_length_4709_cov_18.471208	2292	2717	+	Mannitol-specific cryptic phosphotransferase enzyme IIA component	F7	Mannitol-specific cryptic phosphotransferase enzyme IIA component_F7
F7GI3_29186	NODE_3579_length_4566_cov_23.572600	7	204	+	Mannitol-1-phosphate 5-dehydrogenase	F7	Mannitol-1-phosphate 5-dehydrogenase_F7
F7GI3_29187	NODE_3579_length_4566_cov_23.572600	689	1126	-	Mannitol-specific cryptic phosphotransferase enzyme IIA component	F7	Mannitol-specific cryptic phosphotransferase enzyme IIA component_F7
F7GI3_30943	NODE_4078_length_4236_cov_4.209519	64	1101	+	Mannitol-1-phosphate 5-dehydrogenase	F7	Mannitol-1-phosphate 5-dehydrogenase_F7
F7GI3_36448	NODE_6079_length_3453_cov_5.793114	2495	3292	-	Mannitol-1-phosphate 5-dehydrogenase	F7	Mannitol-1-phosphate 5-dehydrogenase_F7
F7GI3_41157	NODE_8355_length_2978_cov_4.626411	34	1623	+	Mannitol 2-dehydrogenase	F7	Mannitol 2-dehydrogenase_F7
F7GI3_44351	NODE_10268_length_2734_cov_8.147816	1776	2573	-	Mannitol-1-phosphate 5-dehydrogenase	F7	Mannitol-1-phosphate 5-dehydrogenase_F7
F7GI3_45547	NODE_11093_length_2647_cov_3.247299	1679	2479	-	Mannitol-1-phosphate 5-dehydrogenase	F7	Mannitol-1-phosphate 5-dehydrogenase_F7
F7GI3_48780	NODE_13546_length_2449_cov_3.027151	1958	2383	-	Mannitol-specific cryptic phosphotransferase enzyme IIA component	F7	Mannitol-specific cryptic phosphotransferase enzyme IIA component_F7
F7GI3_53145	NODE_17456_length_2236_cov_4.877579	120	917	+	Mannitol-1-phosphate 5-dehydrogenase	F7	Mannitol-1-phosphate 5-dehydrogenase_F7
F7HG2_105304	NODE_24559_length_2521_cov_3.859692	1980	2435	-	Mannitol-specific phosphotransferase enzyme IIA component	F7	Mannitol-specific phosphotransferase enzyme IIA component_F7
F7HG2_106099	NODE_24938_length_2498_cov_3.633647	777	983	-	Mannitol 2-dehydrogenase	F7	Mannitol 2-dehydrogenase_F7
F7HG2_107476	NODE_25595_length_2462_cov_2.938513	1491	1943	-	Mannitol-specific phosphotransferase enzyme IIA component	F7	Mannitol-specific phosphotransferase enzyme IIA component_F7
F7HG2_109061	NODE_26373_length_2420_cov_4.595349	152	439	+	Mannitol-specific phosphotransferase enzyme IIA component	F7	Mannitol-specific phosphotransferase enzyme IIA component_F7
F7HG2_113371	NODE_28574_length_2316_cov_6.713843	830	1987	+	Mannitol-1-phosphate 5-dehydrogenase	F7	Mannitol-1-phosphate 5-dehydrogenase_F7
F7HG2_27300	NODE_1754_length_10621_cov_9.134772	357	824	+	Mannitol-specific phosphotransferase enzyme IIA component	F7	Mannitol-specific phosphotransferase enzyme IIA component_F7
F7HG2_57455	NODE_7199_length_4939_cov_4.732391	42	446	+	Mannitol-specific phosphotransferase enzyme IIA component	F7	Mannitol-specific phosphotransferase enzyme IIA component_F7
F7HG2_57457	NODE_7199_length_4939_cov_4.732391	1382	2641	+	Mannitol-1-phosphate 5-dehydrogenase	F7	Mannitol-1-phosphate 5-dehydrogenase_F7
F7HG2_57875	NODE_7305_length_4894_cov_14.489151	4719	4877	-	Mannitol-1-phosphate 5-dehydrogenase	F7	Mannitol-1-phosphate 5-dehydrogenase_F7
F7HG2_58140	NODE_7379_length_4867_cov_4.477140	60	323	+	Mannitol-specific phosphotransferase enzyme IIA component	F7	Mannitol-specific phosphotransferase enzyme IIA component_F7
F7HG2_58142	NODE_7379_length_4867_cov_4.477140	1367	2647	+	Mannitol-1-phosphate 5-dehydrogenase	F7	Mannitol-1-phosphate 5-dehydrogenase_F7
F7HG2_58956	NODE_7592_length_4785_cov_15.671882	2764	3228	+	Mannitol-specific phosphotransferase enzyme IIA component	F7	Mannitol-specific phosphotransferase enzyme IIA component_F7
F7HG2_66153	NODE_9566_length_4213_cov_5.964165	2967	4115	+	Mannitol-1-phosphate 5-dehydrogenase	F7	Mannitol-1-phosphate 5-dehydrogenase_F7
F7HG2_66551	NODE_9676_length_4187_cov_9.580591	97	1344	-	Mannitol-1-phosphate 5-dehydrogenase	F7	Mannitol-1-phosphate 5-dehydrogenase_F7
F7HG2_67751	NODE_10022_length_4117_cov_4.719842	1720	2874	-	Mannitol-1-phosphate 5-dehydrogenase	F7	Mannitol-1-phosphate 5-dehydrogenase_F7
F7HG2_72739	NODE_11548_length_3808_cov_13.105516	935	2527	-	Mannitol 2-dehydrogenase	F7	Mannitol 2-dehydrogenase_F7
F7HG2_72967	NODE_11628_length_3794_cov_4.926718	172	1785	+	Mannitol 2-dehydrogenase	F7	Mannitol 2-dehydrogenase_F7
F7HG2_75986	NODE_12613_length_3627_cov_4.927492	1405	1581	-	Mannitol-specific phosphotransferase enzyme IIA component	F7	Mannitol-specific phosphotransferase enzyme IIA component_F7
F7HG2_78945	NODE_13640_length_3480_cov_7.939562	1398	3011	+	Mannitol 2-dehydrogenase	F7	Mannitol 2-dehydrogenase_F7
F7HG2_85840	NODE_16149_length_3172_cov_3.254411	176	646	+	Mannitol-specific phosphotransferase enzyme IIA component	F7	Mannitol-specific phosphotransferase enzyme IIA component_F7
F7HG2_88650	NODE_17245_length_3057_cov_5.166223	1563	2813	+	Mannitol-1-phosphate 5-dehydrogenase	F7	Mannitol-1-phosphate 5-dehydrogenase_F7
F7HG2_90211	NODE_17873_length_2996_cov_4.800408	1409	2563	+	Mannitol-1-phosphate 5-dehydrogenase	F7	Mannitol-1-phosphate 5-dehydrogenase_F7
F7HG2_95678	NODE_20143_length_2805_cov_3.230182	3	1148	+	Mannitol-1-phosphate 5-dehydrogenase	F7	Mannitol-1-phosphate 5-dehydrogenase_F7
F7HG2_99636	NODE_21888_length_2682_cov_3.034640	1920	2618	-	Mannitol-1-phosphate 5-dehydrogenase	F7	Mannitol-1-phosphate 5-dehydrogenase_F7
F7HG3_14648	NODE_909_length_10657_cov_8.723826	3864	4328	+	Mannitol-specific phosphotransferase enzyme IIA component	F7	Mannitol-specific phosphotransferase enzyme IIA component_F7
F7HG3_14649	NODE_909_length_10657_cov_8.723826	4759	6006	+	Mannitol-1-phosphate 5-dehydrogenase	F7	Mannitol-1-phosphate 5-dehydrogenase_F7
F7HG3_37181	NODE_5617_length_4021_cov_6.500756	37	1275	+	Mannitol-1-phosphate 5-dehydrogenase	F7	Mannitol-1-phosphate 5-dehydrogenase_F7
F7HG3_41112	NODE_6852_length_3648_cov_5.152240	34	306	+	Mannitol-specific phosphotransferase enzyme IIA component	F7	Mannitol-specific phosphotransferase enzyme IIA component_F7
F7HG3_50896	NODE_10516_length_2933_cov_5.517026	608	1093	+	Mannitol-specific phosphotransferase enzyme IIA component	F7	Mannitol-specific phosphotransferase enzyme IIA component_F7
F7HG3_55913	NODE_12666_length_2683_cov_5.393075	1	540	+	Mannitol-1-phosphate 5-dehydrogenase	F7	Mannitol-1-phosphate 5-dehydrogenase_F7
F7HG3_67613	NODE_18474_length_2219_cov_2.576710	1754	2167	-	Mannitol-1-phosphate 5-dehydrogenase	F7	Mannitol-1-phosphate 5-dehydrogenase_F7
F7HG3_69254	NODE_19395_length_2167_cov_3.794508	250	1500	-	Mannitol-1-phosphate 5-dehydrogenase	F7	Mannitol-1-phosphate 5-dehydrogenase_F7
F7HG3_70010	NODE_19814_length_2145_cov_3.271292	63	245	+	Mannitol-specific phosphotransferase enzyme IIA component	F7	Mannitol-specific phosphotransferase enzyme IIA component_F7
F7HG3_73898	NODE_22090_length_2031_cov_2.399798	1046	1504	-	Mannitol-specific phosphotransferase enzyme IIA component	F7	Mannitol-specific phosphotransferase enzyme IIA component_F7
F8GI2_00635	NODE_51_length_9003_cov_3.681270	977	1399	-	Mannitol-specific phosphotransferase enzyme IIA component	F8	Mannitol-specific phosphotransferase enzyme IIA component_F8
F8GI2_01539	NODE_218_length_5365_cov_4.288512	2326	2856	-	Mannitol operon repressor	F8	Mannitol operon repressor_F8
F8GI2_01766	NODE_275_length_4841_cov_6.511074	3412	4560	+	Mannitol-1-phosphate 5-dehydrogenase	F8	Mannitol-1-phosphate 5-dehydrogenase_F8
F8GI2_07578	NODE_2960_length_2117_cov_3.422405	501	1772	-	Mannitol-1-phosphate 5-dehydrogenase	F8	Mannitol-1-phosphate 5-dehydrogenase_F8
F8GI3_02183	NODE_164_length_8607	2076	3203	+	Mannitol-1-phosphate 5-dehydrogenase	F8	Mannitol-1-phosphate 5-dehydrogenase_F8
F8GI3_15009	NODE_2603_length_4292	2691	3221	-	Mannitol operon repressor	F8	Mannitol operon repressor_F8
F8GI3_15010	NODE_2603_length_4292	3306	4193	-	Mannitol-1-phosphate 5-dehydrogenase	F8	Mannitol-1-phosphate 5-dehydrogenase_F8
F8HG2_18531	NODE_3871_length_2748_cov_3.740810	833	2092	+	Mannitol-1-phosphate 5-dehydrogenase	F8	Mannitol-1-phosphate 5-dehydrogenase_F8
F8HG2_22044	NODE_5422_length_2386_cov_1.997855	964	1431	+	Mannitol-specific phosphotransferase enzyme IIA component	F8	Mannitol-specific phosphotransferase enzyme IIA component_F8
F8HG2_22165	NODE_5487_length_2372_cov_3.724644	3	587	+	Mannitol-1-phosphate 5-dehydrogenase	F8	Mannitol-1-phosphate 5-dehydrogenase_F8
F8HG2_23509	NODE_6152_length_2269_cov_19.897922	1784	2200	-	Mannitol operon repressor	F8	Mannitol operon repressor_F8
F8HG3_273878	NODE_36177_length_4351	26	1270	+	Mannitol-1-phosphate 5-dehydrogenase	F8	Mannitol-1-phosphate 5-dehydrogenase_F8
F8HG3_313379	NODE_44637_length_3908	116	649	+	Mannitol-1-phosphate 5-dehydrogenase	F8	Mannitol-1-phosphate 5-dehydrogenase_F8
F8HG3_449899	NODE_82560_length_2666	780	1238	+	Mannitol-specific phosphotransferase enzyme IIA component	F8	Mannitol-specific phosphotransferase enzyme IIA component_F8
R1_25_05938	NODE_22_length_133206_cov_65.280366	127554	128702	-	Mannitol-1-phosphate 5-dehydrogenase	R1_25	Mannitol-1-phosphate 5-dehydrogenase_R1_25
R1_25_12680	NODE_165_length_35841_cov_8.919019	425	1696	-	Mannitol-1-phosphate 5-dehydrogenase	R1_25	Mannitol-1-phosphate 5-dehydrogenase_R1_25
R1_25_17399	NODE_351_length_21110_cov_12.373735	15124	16272	-	Mannitol-1-phosphate 5-dehydrogenase	R1_25	Mannitol-1-phosphate 5-dehydrogenase_R1_25
R1_25_21404	NODE_616_length_12478_cov_13.125654	6980	8128	+	Mannitol-1-phosphate 5-dehydrogenase	R1_25	Mannitol-1-phosphate 5-dehydrogenase_R1_25
R1_25_21405	NODE_616_length_12478_cov_13.125654	8174	8704	+	Mannitol operon repressor	R1_25	Mannitol operon repressor_R1_25
R1_25_22272	NODE_700_length_10819_cov_9.215347	6678	7208	-	Mannitol operon repressor	R1_25	Mannitol operon repressor_R1_25
R1_25_22273	NODE_700_length_10819_cov_9.215347	7293	8441	-	Mannitol-1-phosphate 5-dehydrogenase	R1_25	Mannitol-1-phosphate 5-dehydrogenase_R1_25
R1_25_22433	NODE_718_length_10564_cov_78.315254	1639	3105	+	Mannitol 2-dehydrogenase	R1_25	Mannitol 2-dehydrogenase_R1_25
R1_25_22493	NODE_724_length_10454_cov_68.791615	4275	5426	+	Mannitol-1-phosphate 5-dehydrogenase	R1_25	Mannitol-1-phosphate 5-dehydrogenase_R1_25
R1_25_22494	NODE_724_length_10454_cov_68.791615	5488	6021	+	Mannitol operon repressor	R1_25	Mannitol operon repressor_R1_25
R1_25_22870	NODE_763_length_9676_cov_4.053321	4062	5210	-	Mannitol-1-phosphate 5-dehydrogenase	R1_25	Mannitol-1-phosphate 5-dehydrogenase_R1_25
R1_25_22871	NODE_763_length_9676_cov_4.053321	5233	5670	-	Mannitol-specific phosphotransferase enzyme IIA component	R1_25	Mannitol-specific phosphotransferase enzyme IIA component_R1_25
R1_25_22873	NODE_763_length_9676_cov_4.053321	7773	8207	-	Mannitol-specific phosphotransferase enzyme IIA component	R1_25	Mannitol-specific phosphotransferase enzyme IIA component_R1_25
R1_25_23704	NODE_862_length_8237_cov_4.369714	3308	3760	+	Mannitol-specific phosphotransferase enzyme IIA component	R1_25	Mannitol-specific phosphotransferase enzyme IIA component_R1_25
R1_25_23706	NODE_862_length_8237_cov_4.369714	4736	6001	+	Mannitol-1-phosphate 5-dehydrogenase	R1_25	Mannitol-1-phosphate 5-dehydrogenase_R1_25
R1_25_29303	NODE_2365_length_2646_cov_3.076804	44	1144	+	Mannitol-specific cryptic phosphotransferase enzyme IIA component	R1_25	Mannitol-specific cryptic phosphotransferase enzyme IIA component_R1_25
R1_28_06828	NODE_91_length_52114_cov_20.512188	12057	12587	-	Mannitol operon repressor	R1_28	Mannitol operon repressor_R1_28
R1_28_06829	NODE_91_length_52114_cov_20.512188	12674	13822	-	Mannitol-1-phosphate 5-dehydrogenase	R1_28	Mannitol-1-phosphate 5-dehydrogenase_R1_28
R1_28_28364	NODE_1444_length_10661_cov_6.500566	10295	10600	-	Mannitol-1-phosphate 5-dehydrogenase	R1_28	Mannitol-1-phosphate 5-dehydrogenase_R1_28
R1_28_56871	NODE_6978_length_4114_cov_4.626016	1245	1730	+	Mannitol-specific phosphotransferase enzyme IIA component	R1_28	Mannitol-specific phosphotransferase enzyme IIA component_R1_28
R1_28_56873	NODE_6978_length_4114_cov_4.626016	2789	4054	+	Mannitol-1-phosphate 5-dehydrogenase	R1_28	Mannitol-1-phosphate 5-dehydrogenase_R1_28
R1_29_03268	NODE_14_length_180366_cov_10.057340	22303	23454	-	Mannitol-1-phosphate 5-dehydrogenase	R1_29	Mannitol-1-phosphate 5-dehydrogenase_R1_29
R1_29_03269	NODE_14_length_180366_cov_10.057340	23467	23904	-	Mannitol-specific phosphotransferase enzyme IIA component	R1_29	Mannitol-specific phosphotransferase enzyme IIA component_R1_29
R1_29_03273	NODE_14_length_180366_cov_10.057340	27866	28306	-	Mannitol-specific phosphotransferase enzyme IIA component	R1_29	Mannitol-specific phosphotransferase enzyme IIA component_R1_29
R1_29_04073	NODE_19_length_156032_cov_20.209262	62184	62621	+	Mannitol-specific phosphotransferase enzyme IIA component	R1_29	Mannitol-specific phosphotransferase enzyme IIA component_R1_29
R1_29_04074	NODE_19_length_156032_cov_20.209262	62618	63772	+	Mannitol-1-phosphate 5-dehydrogenase	R1_29	Mannitol-1-phosphate 5-dehydrogenase_R1_29
R1_29_09252	NODE_72_length_78042_cov_12.020542	9233	9667	+	Mannitol-specific phosphotransferase enzyme IIA component	R1_29	Mannitol-specific phosphotransferase enzyme IIA component_R1_29
R1_29_09254	NODE_72_length_78042_cov_12.020542	11768	12205	+	Mannitol-specific phosphotransferase enzyme IIA component	R1_29	Mannitol-specific phosphotransferase enzyme IIA component_R1_29
R1_29_09255	NODE_72_length_78042_cov_12.020542	12228	13376	+	Mannitol-1-phosphate 5-dehydrogenase	R1_29	Mannitol-1-phosphate 5-dehydrogenase_R1_29
R1_29_14641	NODE_203_length_23094_cov_10.830158	7234	7665	+	Mannitol-specific cryptic phosphotransferase enzyme IIA component	R1_29	Mannitol-specific cryptic phosphotransferase enzyme IIA component_R1_29
R1_29_15849	NODE_269_length_14755_cov_5.884218	9506	10624	-	Mannitol-1-phosphate 5-dehydrogenase	R1_29	Mannitol-1-phosphate 5-dehydrogenase_R1_29
R1_29_16832	NODE_361_length_8527_cov_5.355996	1009	2688	-	Mannitol 2-dehydrogenase	R1_29	Mannitol 2-dehydrogenase_R1_29
R1_29_18785	NODE_687_length_4401_cov_5.360792	1282	1773	+	Mannitol-specific phosphotransferase enzyme IIA component	R1_29	Mannitol-specific phosphotransferase enzyme IIA component_R1_29
R1_29_18787	NODE_687_length_4401_cov_5.360792	2720	3967	+	Mannitol-1-phosphate 5-dehydrogenase	R1_29	Mannitol-1-phosphate 5-dehydrogenase_R1_29
R1_29_19052	NODE_745_length_4099_cov_5.723046	2022	3239	-	Mannitol-1-phosphate 5-dehydrogenase	R1_29	Mannitol-1-phosphate 5-dehydrogenase_R1_29
R1_43_08561	NODE_1345_length_2682_cov_2.752569	703	1137	+	Mannitol-specific phosphotransferase enzyme IIA component	R1_43	Mannitol-specific phosphotransferase enzyme IIA component_R1_43
R1_6_18793	NODE_210_length_40121_cov_12.577797	6609	7868	-	Mannitol-1-phosphate 5-dehydrogenase	R1_6	Mannitol-1-phosphate 5-dehydrogenase_R1_6
R1_6_20236	NODE_254_length_33942_cov_7.476879	25763	26293	-	Mannitol operon repressor	R1_6	Mannitol operon repressor_R1_6
R1_6_20237	NODE_254_length_33942_cov_7.476879	26378	27526	-	Mannitol-1-phosphate 5-dehydrogenase	R1_6	Mannitol-1-phosphate 5-dehydrogenase_R1_6
R1_6_28310	NODE_677_length_15114_cov_75.777807	9200	10348	-	Mannitol-1-phosphate 5-dehydrogenase	R1_6	Mannitol-1-phosphate 5-dehydrogenase_R1_6
R1_6_30338	NODE_845_length_12690_cov_86.006411	8639	10105	-	Mannitol 2-dehydrogenase	R1_6	Mannitol 2-dehydrogenase_R1_6
R1_6_30350	NODE_846_length_12676_cov_7.003011	10364	11635	-	Mannitol-1-phosphate 5-dehydrogenase	R1_6	Mannitol-1-phosphate 5-dehydrogenase_R1_6
R1_6_33761	NODE_1204_length_9308_cov_84.848914	2815	3348	-	Mannitol operon repressor	R1_6	Mannitol operon repressor_R1_6
R1_6_33762	NODE_1204_length_9308_cov_84.848914	3410	4561	-	Mannitol-1-phosphate 5-dehydrogenase	R1_6	Mannitol-1-phosphate 5-dehydrogenase_R1_6
R2_24_04822	NODE_6_length_667573_cov_162.727652	267279	268553	-	Mannitol-1-phosphate 5-dehydrogenase	R2_24	Mannitol-1-phosphate 5-dehydrogenase_R2_24
R2_24_04824	NODE_6_length_667573_cov_162.727652	269515	269985	-	Mannitol-specific phosphotransferase enzyme IIA component	R2_24	Mannitol-specific phosphotransferase enzyme IIA component_R2_24
R2_26_14042	NODE_251_length_21777_cov_9.793251	8729	9160	-	Mannitol-specific cryptic phosphotransferase enzyme IIA component	R2_26	Mannitol-specific cryptic phosphotransferase enzyme IIA component_R2_26
R2_26_22629	NODE_1639_length_2732_cov_2.186403	1375	1809	+	Mannitol-specific phosphotransferase enzyme IIA component	R2_26	Mannitol-specific phosphotransferase enzyme IIA component_R2_26
R2_26_22737	NODE_1684_length_2665_cov_3.070115	47	277	+	Mannitol-1-phosphate 5-dehydrogenase	R2_26	Mannitol-1-phosphate 5-dehydrogenase_R2_26
R2_26_22738	NODE_1684_length_2665_cov_3.070115	274	861	+	Mannitol operon repressor	R2_26	Mannitol operon repressor_R2_26
R2_26_23205	NODE_1913_length_2346_cov_2.401135	1098	1547	+	Mannitol-specific phosphotransferase enzyme IIA component	R2_26	Mannitol-specific phosphotransferase enzyme IIA component_R2_26
R2_8_01609	NODE_3_length_597825_cov_219.178915	113649	114926	-	Mannitol-1-phosphate 5-dehydrogenase	R2_8	Mannitol-1-phosphate 5-dehydrogenase_R2_8
R2_8_01611	NODE_3_length_597825_cov_219.178915	116358	116801	-	Mannitol-specific cryptic phosphotransferase enzyme IIA component	R2_8	Mannitol-specific cryptic phosphotransferase enzyme IIA component_R2_8
R2_8_02446	NODE_5_length_389947_cov_220.462549	47879	48475	-	Mannitol operon repressor	R2_8	Mannitol operon repressor_R2_8
R2_8_02447	NODE_5_length_389947_cov_220.462549	48472	49620	-	Mannitol-1-phosphate 5-dehydrogenase	R2_8	Mannitol-1-phosphate 5-dehydrogenase_R2_8
R2_8_09912	NODE_96_length_17073_cov_6.514161	3692	4840	-	Mannitol-1-phosphate 5-dehydrogenase	R2_8	Mannitol-1-phosphate 5-dehydrogenase_R2_8
R2_8_09913	NODE_96_length_17073_cov_6.514161	4863	5300	-	Mannitol-specific phosphotransferase enzyme IIA component	R2_8	Mannitol-specific phosphotransferase enzyme IIA component_R2_8
R2_8_09915	NODE_96_length_17073_cov_6.514161	7401	7835	-	Mannitol-specific phosphotransferase enzyme IIA component	R2_8	Mannitol-specific phosphotransferase enzyme IIA component_R2_8
R2_8_12486	NODE_561_length_2647_cov_2.790895	17	775	+	Mannitol-1-phosphate 5-dehydrogenase	R2_8	Mannitol-1-phosphate 5-dehydrogenase_R2_8

## Sheet: (d) mannitol metaG annotations
prot_id	scf	type	start	end	strand	annotation	sample
F5HG2_34622	NODE_4471_length_3843_cov_4.388068	CDS	732	2327	-	Mannitol 2-dehydrogenase	F5
F5HG3_96368	NODE_24046_length_2209_cov_6.294336	CDS	183	1478	+	Mannitol 2-dehydrogenase	F5
F7GI3_41157	NODE_8355_length_2978_cov_4.626411	CDS	34	1623	+	Mannitol 2-dehydrogenase	F7
F7HG2_106099	NODE_24938_length_2498_cov_3.633647	CDS	777	983	-	Mannitol 2-dehydrogenase	F7
F7HG2_72739	NODE_11548_length_3808_cov_13.105516	CDS	935	2527	-	Mannitol 2-dehydrogenase	F7
F7HG2_72967	NODE_11628_length_3794_cov_4.926718	CDS	172	1785	+	Mannitol 2-dehydrogenase	F7
F7HG2_78945	NODE_13640_length_3480_cov_7.939562	CDS	1398	3011	+	Mannitol 2-dehydrogenase	F7
R1_25_22433	NODE_718_length_10564_cov_78.315254	CDS	1639	3105	+	Mannitol 2-dehydrogenase	R1_25
R1_29_16832	NODE_361_length_8527_cov_5.355996	CDS	1009	2688	-	Mannitol 2-dehydrogenase	R1_29
R1_6_30338	NODE_845_length_12690_cov_86.006411	CDS	8639	10105	-	Mannitol 2-dehydrogenase	R1_6
F5GI2_03722	NODE_14_length_194172_cov_91.441038	CDS	149711	150241	+	Mannitol operon repressor	F5
F5GI2_06604	NODE_70_length_27042_cov_77.139919	CDS	19087	19623	-	Mannitol operon repressor	F5
F5GI2_06608	NODE_70_length_27042_cov_77.139919	CDS	23965	24540	-	Mannitol operon repressor	F5
F5GI2_11370	NODE_1023_length_2943_cov_30.363573	CDS	2317	2859	-	Mannitol operon repressor	F5
F5GI3_03730	NODE_14_length_194172_cov_92.042124	CDS	149711	150241	+	Mannitol operon repressor	F5
F5GI3_07120	NODE_87_length_27042_cov_81.210620	CDS	19087	19623	-	Mannitol operon repressor	F5
F5GI3_07124	NODE_87_length_27042_cov_81.210620	CDS	23965	24540	-	Mannitol operon repressor	F5
F5GI3_16314	NODE_1846_length_2922_cov_20.643181	CDS	64	606	+	Mannitol operon repressor	F5
F5HG2_03293	NODE_14_length_194172_cov_70.706208	CDS	149711	150241	+	Mannitol operon repressor	F5
F5HG2_08468	NODE_141_length_27042_cov_60.645200	CDS	2503	3078	+	Mannitol operon repressor	F5
F5HG2_08472	NODE_141_length_27042_cov_60.645200	CDS	7420	7956	+	Mannitol operon repressor	F5
F5HG2_09936	NODE_213_length_21435_cov_6.818428	CDS	9914	10444	+	Mannitol operon repressor	F5
F5HG2_09959	NODE_214_length_21413_cov_27.107079	CDS	14724	15266	+	Mannitol operon repressor	F5
F5HG3_02238	NODE_7_length_232511_cov_85.465723	CDS	188050	188580	+	Mannitol operon repressor	F5
F5HG3_11922	NODE_231_length_27042_cov_68.797495	CDS	2503	3078	+	Mannitol operon repressor	F5
F5HG3_11926	NODE_231_length_27042_cov_68.797495	CDS	7420	7956	+	Mannitol operon repressor	F5
F5HG3_19931	NODE_708_length_15036_cov_7.690341	CDS	10575	11105	+	Mannitol operon repressor	F5
F6GI4_04252	NODE_77_length_40063_cov_24.042292	CDS	9665	10195	-	Mannitol operon repressor	F6
F6GI4_50353	NODE_11963_length_2124_cov_3.777187	CDS	1482	2012	+	Mannitol operon repressor	F6
F6HG2_29537	NODE_1835_length_9104_cov_12.314952	CDS	3052	3594	-	Mannitol operon repressor	F6
F7GI2_01335	NODE_38_length_21718_cov_46.824124	CDS	6146	6688	-	Mannitol operon repressor	F7
F8GI2_01539	NODE_218_length_5365_cov_4.288512	CDS	2326	2856	-	Mannitol operon repressor	F8
F8GI3_15009	NODE_2603_length_4292	CDS	2691	3221	-	Mannitol operon repressor	F8
F8HG2_23509	NODE_6152_length_2269_cov_19.897922	CDS	1784	2200	-	Mannitol operon repressor	F8
R1_25_21405	NODE_616_length_12478_cov_13.125654	CDS	8174	8704	+	Mannitol operon repressor	R1_25
R1_25_22272	NODE_700_length_10819_cov_9.215347	CDS	6678	7208	-	Mannitol operon repressor	R1_25
R1_25_22494	NODE_724_length_10454_cov_68.791615	CDS	5488	6021	+	Mannitol operon repressor	R1_25
R1_28_06828	NODE_91_length_52114_cov_20.512188	CDS	12057	12587	-	Mannitol operon repressor	R1_28
R1_6_20236	NODE_254_length_33942_cov_7.476879	CDS	25763	26293	-	Mannitol operon repressor	R1_6
R1_6_33761	NODE_1204_length_9308_cov_84.848914	CDS	2815	3348	-	Mannitol operon repressor	R1_6
R2_26_22738	NODE_1684_length_2665_cov_3.070115	CDS	274	861	+	Mannitol operon repressor	R2_26
R2_8_02446	NODE_5_length_389947_cov_220.462549	CDS	47879	48475	-	Mannitol operon repressor	R2_8
F5GI2_00228	NODE_1_length_526929_cov_65.911047	CDS	279328	280599	-	Mannitol-1-phosphate 5-dehydrogenase	F5
F5GI2_03721	NODE_14_length_194172_cov_91.441038	CDS	148477	149625	+	Mannitol-1-phosphate 5-dehydrogenase	F5
F5GI2_06605	NODE_70_length_27042_cov_77.139919	CDS	19672	20820	-	Mannitol-1-phosphate 5-dehydrogenase	F5
F5GI3_00227	NODE_1_length_527929_cov_75.877511	CDS	246331	247602	+	Mannitol-1-phosphate 5-dehydrogenase	F5
F5GI3_03729	NODE_14_length_194172_cov_92.042124	CDS	148477	149625	+	Mannitol-1-phosphate 5-dehydrogenase	F5
F5GI3_07121	NODE_87_length_27042_cov_81.210620	CDS	19672	20820	-	Mannitol-1-phosphate 5-dehydrogenase	F5
F5GI3_11508	NODE_494_length_6672_cov_27.757594	CDS	96	848	+	Mannitol-1-phosphate 5-dehydrogenase	F5
F5GI3_12136	NODE_600_length_5735_cov_22.610739	CDS	29	1177	-	Mannitol-1-phosphate 5-dehydrogenase	F5
F5GI3_13873	NODE_1012_length_4032_cov_5.875031	CDS	44	595	+	Mannitol-1-phosphate 5-dehydrogenase	F5
F5GI3_14536	NODE_1210_length_3614_cov_3.956448	CDS	1728	2867	-	Mannitol-1-phosphate 5-dehydrogenase	F5
F5GI3_16368	NODE_1871_length_2908_cov_2.701367	CDS	191	1450	-	Mannitol-1-phosphate 5-dehydrogenase	F5
F5GI3_18185	NODE_2649_length_2415_cov_1.770339	CDS	351	1505	+	Mannitol-1-phosphate 5-dehydrogenase	F5
F5HG2_00847	NODE_3_length_325949_cov_58.961420	CDS	78348	79619	-	Mannitol-1-phosphate 5-dehydrogenase	F5
F5HG2_03292	NODE_14_length_194172_cov_70.706208	CDS	148477	149625	+	Mannitol-1-phosphate 5-dehydrogenase	F5
F5HG2_08471	NODE_141_length_27042_cov_60.645200	CDS	6223	7371	+	Mannitol-1-phosphate 5-dehydrogenase	F5
F5HG2_09935	NODE_213_length_21435_cov_6.818428	CDS	8720	9868	+	Mannitol-1-phosphate 5-dehydrogenase	F5
F5HG2_09958	NODE_214_length_21413_cov_27.107079	CDS	13451	14599	+	Mannitol-1-phosphate 5-dehydrogenase	F5
F5HG2_14325	NODE_516_length_13258_cov_11.427100	CDS	213	1100	+	Mannitol-1-phosphate 5-dehydrogenase	F5
F5HG2_27949	NODE_2663_length_5077_cov_5.791517	CDS	307	1575	+	Mannitol-1-phosphate 5-dehydrogenase	F5
F5HG2_33386	NODE_4103_length_4019_cov_2.642028	CDS	843	1970	-	Mannitol-1-phosphate 5-dehydrogenase	F5
F5HG2_51081	NODE_10967_length_2449_cov_5.794904	CDS	1005	2252	+	Mannitol-1-phosphate 5-dehydrogenase	F5
F5HG2_55022	NODE_12970_length_2259_cov_2.356624	CDS	48	752	+	Mannitol-1-phosphate 5-dehydrogenase	F5
F5HG3_00229	NODE_1_length_525780_cov_70.564221	CDS	246331	247602	+	Mannitol-1-phosphate 5-dehydrogenase	F5
F5HG3_02237	NODE_7_length_232511_cov_85.465723	CDS	186816	187964	+	Mannitol-1-phosphate 5-dehydrogenase	F5
F5HG3_11925	NODE_231_length_27042_cov_68.797495	CDS	6223	7371	+	Mannitol-1-phosphate 5-dehydrogenase	F5
F5HG3_17874	NODE_560_length_17191_cov_38.651261	CDS	12283	13548	-	Mannitol-1-phosphate 5-dehydrogenase	F5
F5HG3_19930	NODE_708_length_15036_cov_7.690341	CDS	9381	10529	+	Mannitol-1-phosphate 5-dehydrogenase	F5
F5HG3_34693	NODE_2466_length_7363_cov_5.275999	CDS	1596	2864	-	Mannitol-1-phosphate 5-dehydrogenase	F5
F5HG3_53890	NODE_6680_length_4274_cov_41.534487	CDS	29	1177	-	Mannitol-1-phosphate 5-dehydrogenase	F5
F5HG3_68971	NODE_11601_length_3196_cov_4.992041	CDS	123	494	+	Mannitol-1-phosphate 5-dehydrogenase	F5
F5HG3_72222	NODE_12841_length_3033_cov_6.048690	CDS	1506	2651	-	Mannitol-1-phosphate 5-dehydrogenase	F5
F5HG3_78277	NODE_15294_length_2778_cov_5.695924	CDS	2018	2743	-	Mannitol-1-phosphate 5-dehydrogenase	F5
F5HG3_80143	NODE_16097_length_2705_cov_2.803774	CDS	2452	2694	-	Mannitol-1-phosphate 5-dehydrogenase	F5
F5HG3_82454	NODE_17119_length_2621_cov_14.801637	CDS	114	797	+	Mannitol-1-phosphate 5-dehydrogenase	F5
F5HG3_90556	NODE_21001_length_2365_cov_2.183550	CDS	641	1852	+	Mannitol-1-phosphate 5-dehydrogenase	F5
F6GI4_04253	NODE_77_length_40063_cov_24.042292	CDS	10241	11389	-	Mannitol-1-phosphate 5-dehydrogenase	F6
F6GI4_50352	NODE_11963_length_2124_cov_3.777187	CDS	249	1397	+	Mannitol-1-phosphate 5-dehydrogenase	F6
F6HG2_07798	NODE_170_length_32857_cov_69.046339	CDS	13466	15187	-	Mannitol-1-phosphate 5-dehydrogenase	F6
F6HG2_29538	NODE_1835_length_9104_cov_12.314952	CDS	3647	4795	-	Mannitol-1-phosphate 5-dehydrogenase	F6
F6HG3_99651	NODE_16776_length_2653_cov_2.531948	CDS	36	1013	-	Mannitol-1-phosphate 5-dehydrogenase	F6
F7GI2_01336	NODE_38_length_21718_cov_46.824124	CDS	6813	7961	-	Mannitol-1-phosphate 5-dehydrogenase	F7
F7GI3_09823	NODE_420_length_14733_cov_13.501363	CDS	6	1154	-	Mannitol-1-phosphate 5-dehydrogenase	F7
F7GI3_14662	NODE_886_length_10168_cov_8.651043	CDS	4250	5398	+	Mannitol-1-phosphate 5-dehydrogenase	F7
F7GI3_15408	NODE_971_length_9679_cov_14.963425	CDS	6546	7853	+	Mannitol-1-phosphate 5-dehydrogenase	F7
F7GI3_17527	NODE_1250_length_8417_cov_9.990074	CDS	2812	4092	+	Mannitol-1-phosphate 5-dehydrogenase	F7
F7GI3_17756	NODE_1283_length_8257_cov_4.709461	CDS	964	2271	-	Mannitol-1-phosphate 5-dehydrogenase	F7
F7GI3_19860	NODE_1594_length_7326_cov_4.119516	CDS	914	2221	-	Mannitol-1-phosphate 5-dehydrogenase	F7
F7GI3_22243	NODE_2013_length_6409_cov_6.669657	CDS	5827	6399	-	Mannitol-1-phosphate 5-dehydrogenase	F7
F7GI3_29186	NODE_3579_length_4566_cov_23.572600	CDS	7	204	+	Mannitol-1-phosphate 5-dehydrogenase	F7
F7GI3_30943	NODE_4078_length_4236_cov_4.209519	CDS	64	1101	+	Mannitol-1-phosphate 5-dehydrogenase	F7
F7GI3_36448	NODE_6079_length_3453_cov_5.793114	CDS	2495	3292	-	Mannitol-1-phosphate 5-dehydrogenase	F7
F7GI3_44351	NODE_10268_length_2734_cov_8.147816	CDS	1776	2573	-	Mannitol-1-phosphate 5-dehydrogenase	F7
F7GI3_45547	NODE_11093_length_2647_cov_3.247299	CDS	1679	2479	-	Mannitol-1-phosphate 5-dehydrogenase	F7
F7GI3_53145	NODE_17456_length_2236_cov_4.877579	CDS	120	917	+	Mannitol-1-phosphate 5-dehydrogenase	F7
F7HG2_113371	NODE_28574_length_2316_cov_6.713843	CDS	830	1987	+	Mannitol-1-phosphate 5-dehydrogenase	F7
F7HG2_57457	NODE_7199_length_4939_cov_4.732391	CDS	1382	2641	+	Mannitol-1-phosphate 5-dehydrogenase	F7
F7HG2_57875	NODE_7305_length_4894_cov_14.489151	CDS	4719	4877	-	Mannitol-1-phosphate 5-dehydrogenase	F7
F7HG2_58142	NODE_7379_length_4867_cov_4.477140	CDS	1367	2647	+	Mannitol-1-phosphate 5-dehydrogenase	F7
F7HG2_66153	NODE_9566_length_4213_cov_5.964165	CDS	2967	4115	+	Mannitol-1-phosphate 5-dehydrogenase	F7
F7HG2_66551	NODE_9676_length_4187_cov_9.580591	CDS	97	1344	-	Mannitol-1-phosphate 5-dehydrogenase	F7
F7HG2_67751	NODE_10022_length_4117_cov_4.719842	CDS	1720	2874	-	Mannitol-1-phosphate 5-dehydrogenase	F7
F7HG2_88650	NODE_17245_length_3057_cov_5.166223	CDS	1563	2813	+	Mannitol-1-phosphate 5-dehydrogenase	F7
F7HG2_90211	NODE_17873_length_2996_cov_4.800408	CDS	1409	2563	+	Mannitol-1-phosphate 5-dehydrogenase	F7
F7HG2_95678	NODE_20143_length_2805_cov_3.230182	CDS	3	1148	+	Mannitol-1-phosphate 5-dehydrogenase	F7
F7HG2_99636	NODE_21888_length_2682_cov_3.034640	CDS	1920	2618	-	Mannitol-1-phosphate 5-dehydrogenase	F7
F7HG3_14649	NODE_909_length_10657_cov_8.723826	CDS	4759	6006	+	Mannitol-1-phosphate 5-dehydrogenase	F7
F7HG3_37181	NODE_5617_length_4021_cov_6.500756	CDS	37	1275	+	Mannitol-1-phosphate 5-dehydrogenase	F7
F7HG3_55913	NODE_12666_length_2683_cov_5.393075	CDS	1	540	+	Mannitol-1-phosphate 5-dehydrogenase	F7
F7HG3_67613	NODE_18474_length_2219_cov_2.576710	CDS	1754	2167	-	Mannitol-1-phosphate 5-dehydrogenase	F7
F7HG3_69254	NODE_19395_length_2167_cov_3.794508	CDS	250	1500	-	Mannitol-1-phosphate 5-dehydrogenase	F7
F8GI2_01766	NODE_275_length_4841_cov_6.511074	CDS	3412	4560	+	Mannitol-1-phosphate 5-dehydrogenase	F8
F8GI2_07578	NODE_2960_length_2117_cov_3.422405	CDS	501	1772	-	Mannitol-1-phosphate 5-dehydrogenase	F8
F8GI3_02183	NODE_164_length_8607	CDS	2076	3203	+	Mannitol-1-phosphate 5-dehydrogenase	F8
F8GI3_15010	NODE_2603_length_4292	CDS	3306	4193	-	Mannitol-1-phosphate 5-dehydrogenase	F8
F8HG2_18531	NODE_3871_length_2748_cov_3.740810	CDS	833	2092	+	Mannitol-1-phosphate 5-dehydrogenase	F8
F8HG2_22165	NODE_5487_length_2372_cov_3.724644	CDS	3	587	+	Mannitol-1-phosphate 5-dehydrogenase	F8
F8HG3_273878	NODE_36177_length_4351	CDS	26	1270	+	Mannitol-1-phosphate 5-dehydrogenase	F8
F8HG3_313379	NODE_44637_length_3908	CDS	116	649	+	Mannitol-1-phosphate 5-dehydrogenase	F8
R1_25_05938	NODE_22_length_133206_cov_65.280366	CDS	127554	128702	-	Mannitol-1-phosphate 5-dehydrogenase	R1_25
R1_25_12680	NODE_165_length_35841_cov_8.919019	CDS	425	1696	-	Mannitol-1-phosphate 5-dehydrogenase	R1_25
R1_25_17399	NODE_351_length_21110_cov_12.373735	CDS	15124	16272	-	Mannitol-1-phosphate 5-dehydrogenase	R1_25
R1_25_21404	NODE_616_length_12478_cov_13.125654	CDS	6980	8128	+	Mannitol-1-phosphate 5-dehydrogenase	R1_25
R1_25_22273	NODE_700_length_10819_cov_9.215347	CDS	7293	8441	-	Mannitol-1-phosphate 5-dehydrogenase	R1_25
R1_25_22493	NODE_724_length_10454_cov_68.791615	CDS	4275	5426	+	Mannitol-1-phosphate 5-dehydrogenase	R1_25
R1_25_22870	NODE_763_length_9676_cov_4.053321	CDS	4062	5210	-	Mannitol-1-phosphate 5-dehydrogenase	R1_25
R1_25_23706	NODE_862_length_8237_cov_4.369714	CDS	4736	6001	+	Mannitol-1-phosphate 5-dehydrogenase	R1_25
R1_28_06829	NODE_91_length_52114_cov_20.512188	CDS	12674	13822	-	Mannitol-1-phosphate 5-dehydrogenase	R1_28
R1_28_28364	NODE_1444_length_10661_cov_6.500566	CDS	10295	10600	-	Mannitol-1-phosphate 5-dehydrogenase	R1_28
R1_28_56873	NODE_6978_length_4114_cov_4.626016	CDS	2789	4054	+	Mannitol-1-phosphate 5-dehydrogenase	R1_28
R1_29_03268	NODE_14_length_180366_cov_10.057340	CDS	22303	23454	-	Mannitol-1-phosphate 5-dehydrogenase	R1_29
R1_29_04074	NODE_19_length_156032_cov_20.209262	CDS	62618	63772	+	Mannitol-1-phosphate 5-dehydrogenase	R1_29
R1_29_09255	NODE_72_length_78042_cov_12.020542	CDS	12228	13376	+	Mannitol-1-phosphate 5-dehydrogenase	R1_29
R1_29_15849	NODE_269_length_14755_cov_5.884218	CDS	9506	10624	-	Mannitol-1-phosphate 5-dehydrogenase	R1_29
R1_29_18787	NODE_687_length_4401_cov_5.360792	CDS	2720	3967	+	Mannitol-1-phosphate 5-dehydrogenase	R1_29
R1_29_19052	NODE_745_length_4099_cov_5.723046	CDS	2022	3239	-	Mannitol-1-phosphate 5-dehydrogenase	R1_29
R1_6_18793	NODE_210_length_40121_cov_12.577797	CDS	6609	7868	-	Mannitol-1-phosphate 5-dehydrogenase	R1_6
R1_6_20237	NODE_254_length_33942_cov_7.476879	CDS	26378	27526	-	Mannitol-1-phosphate 5-dehydrogenase	R1_6
R1_6_28310	NODE_677_length_15114_cov_75.777807	CDS	9200	10348	-	Mannitol-1-phosphate 5-dehydrogenase	R1_6
R1_6_30350	NODE_846_length_12676_cov_7.003011	CDS	10364	11635	-	Mannitol-1-phosphate 5-dehydrogenase	R1_6
R1_6_33762	NODE_1204_length_9308_cov_84.848914	CDS	3410	4561	-	Mannitol-1-phosphate 5-dehydrogenase	R1_6
R2_24_04822	NODE_6_length_667573_cov_162.727652	CDS	267279	268553	-	Mannitol-1-phosphate 5-dehydrogenase	R2_24
R2_26_22737	NODE_1684_length_2665_cov_3.070115	CDS	47	277	+	Mannitol-1-phosphate 5-dehydrogenase	R2_26
R2_8_01609	NODE_3_length_597825_cov_219.178915	CDS	113649	114926	-	Mannitol-1-phosphate 5-dehydrogenase	R2_8
R2_8_02447	NODE_5_length_389947_cov_220.462549	CDS	48472	49620	-	Mannitol-1-phosphate 5-dehydrogenase	R2_8
R2_8_09912	NODE_96_length_17073_cov_6.514161	CDS	3692	4840	-	Mannitol-1-phosphate 5-dehydrogenase	R2_8
R2_8_12486	NODE_561_length_2647_cov_2.790895	CDS	17	775	+	Mannitol-1-phosphate 5-dehydrogenase	R2_8
F5GI3_14941	NODE_1336_length_3445_cov_2.503835	CDS	94	510	-	Mannitol-specific cryptic phosphotransferase enzyme IIA component	F5
F5GI3_18048	NODE_2588_length_2445_cov_3.416318	CDS	425	856	-	Mannitol-specific cryptic phosphotransferase enzyme IIA component	F5
F7GI3_15406	NODE_971_length_9679_cov_14.963425	CDS	3643	4068	+	Mannitol-specific cryptic phosphotransferase enzyme IIA component	F7
F7GI3_17758	NODE_1283_length_8257_cov_4.709461	CDS	4199	4624	-	Mannitol-specific cryptic phosphotransferase enzyme IIA component	F7
F7GI3_19862	NODE_1594_length_7326_cov_4.119516	CDS	3817	4242	-	Mannitol-specific cryptic phosphotransferase enzyme IIA component	F7
F7GI3_21749	NODE_1922_length_6557_cov_4.955091	CDS	5995	6420	-	Mannitol-specific cryptic phosphotransferase enzyme IIA component	F7
F7GI3_28502	NODE_3394_length_4709_cov_18.471208	CDS	2292	2717	+	Mannitol-specific cryptic phosphotransferase enzyme IIA component	F7
F7GI3_29187	NODE_3579_length_4566_cov_23.572600	CDS	689	1126	-	Mannitol-specific cryptic phosphotransferase enzyme IIA component	F7
F7GI3_48780	NODE_13546_length_2449_cov_3.027151	CDS	1958	2383	-	Mannitol-specific cryptic phosphotransferase enzyme IIA component	F7
R1_25_29303	NODE_2365_length_2646_cov_3.076804	CDS	44	1144	+	Mannitol-specific cryptic phosphotransferase enzyme IIA component	R1_25
R1_29_14641	NODE_203_length_23094_cov_10.830158	CDS	7234	7665	+	Mannitol-specific cryptic phosphotransferase enzyme IIA component	R1_29
R2_26_14042	NODE_251_length_21777_cov_9.793251	CDS	8729	9160	-	Mannitol-specific cryptic phosphotransferase enzyme IIA component	R2_26
R2_8_01611	NODE_3_length_597825_cov_219.178915	CDS	116358	116801	-	Mannitol-specific cryptic phosphotransferase enzyme IIA component	R2_8
F5GI3_14537	NODE_1210_length_3614_cov_3.956448	CDS	3044	3457	-	Mannitol-specific phosphotransferase enzyme IIA component	F5
F5GI3_16370	NODE_1871_length_2908_cov_2.701367	CDS	2625	2897	-	Mannitol-specific phosphotransferase enzyme IIA component	F5
F5HG2_14564	NODE_537_length_13000_cov_4.819467	CDS	10859	11323	-	Mannitol-specific phosphotransferase enzyme IIA component	F5
F5HG2_31309	NODE_3509_length_4369_cov_12.222299	CDS	2853	3314	+	Mannitol-specific phosphotransferase enzyme IIA component	F5
F5HG2_32260	NODE_3780_length_4197_cov_2.085949	CDS	2188	2655	-	Mannitol-specific phosphotransferase enzyme IIA component	F5
F5HG2_32954	NODE_3975_length_4090_cov_15.737794	CDS	1558	2043	-	Mannitol-specific phosphotransferase enzyme IIA component	F5
F5HG2_53540	NODE_12186_length_2328_cov_5.536736	CDS	1617	2081	+	Mannitol-specific phosphotransferase enzyme IIA component	F5
F5HG2_55686	NODE_13320_length_2232_cov_3.949012	CDS	1410	1877	-	Mannitol-specific phosphotransferase enzyme IIA component	F5
F5HG3_100068	NODE_26105_length_2124_cov_2.583374	CDS	1047	1520	-	Mannitol-specific phosphotransferase enzyme IIA component	F5
F5HG3_103429	NODE_28012_length_2052_cov_4.132198	CDS	1429	1866	-	Mannitol-specific phosphotransferase enzyme IIA component	F5
F5HG3_17876	NODE_560_length_17191_cov_38.651261	CDS	14571	15056	-	Mannitol-specific phosphotransferase enzyme IIA component	F5
F5HG3_20790	NODE_776_length_14171_cov_6.140479	CDS	12579	13055	+	Mannitol-specific phosphotransferase enzyme IIA component	F5
F5HG3_34695	NODE_2466_length_7363_cov_5.275999	CDS	4382	4849	-	Mannitol-specific phosphotransferase enzyme IIA component	F5
F5HG3_40432	NODE_3503_length_6070_cov_5.530175	CDS	3706	4170	-	Mannitol-specific phosphotransferase enzyme IIA component	F5
F5HG3_56840	NODE_7498_length_4021_cov_4.008069	CDS	2029	2448	+	Mannitol-specific phosphotransferase enzyme IIA component	F5
F5HG3_58179	NODE_7892_length_3914_cov_20.372635	CDS	2407	2868	+	Mannitol-specific phosphotransferase enzyme IIA component	F5
F5HG3_76529	NODE_14571_length_2846_cov_6.204586	CDS	1106	1576	-	Mannitol-specific phosphotransferase enzyme IIA component	F5
F5HG3_78170	NODE_15251_length_2782_cov_6.175284	CDS	48	512	-	Mannitol-specific phosphotransferase enzyme IIA component	F5
F6HG3_103423	NODE_18477_length_2502_cov_5.345729	CDS	310	774	-	Mannitol-specific phosphotransferase enzyme IIA component	F6
F6HG3_99652	NODE_16776_length_2653_cov_2.531948	CDS	1031	1453	-	Mannitol-specific phosphotransferase enzyme IIA component	F6
F7HG2_105304	NODE_24559_length_2521_cov_3.859692	CDS	1980	2435	-	Mannitol-specific phosphotransferase enzyme IIA component	F7
F7HG2_107476	NODE_25595_length_2462_cov_2.938513	CDS	1491	1943	-	Mannitol-specific phosphotransferase enzyme IIA component	F7
F7HG2_109061	NODE_26373_length_2420_cov_4.595349	CDS	152	439	+	Mannitol-specific phosphotransferase enzyme IIA component	F7
F7HG2_27300	NODE_1754_length_10621_cov_9.134772	CDS	357	824	+	Mannitol-specific phosphotransferase enzyme IIA component	F7
F7HG2_57455	NODE_7199_length_4939_cov_4.732391	CDS	42	446	+	Mannitol-specific phosphotransferase enzyme IIA component	F7
F7HG2_58140	NODE_7379_length_4867_cov_4.477140	CDS	60	323	+	Mannitol-specific phosphotransferase enzyme IIA component	F7
F7HG2_58956	NODE_7592_length_4785_cov_15.671882	CDS	2764	3228	+	Mannitol-specific phosphotransferase enzyme IIA component	F7
F7HG2_75986	NODE_12613_length_3627_cov_4.927492	CDS	1405	1581	-	Mannitol-specific phosphotransferase enzyme IIA component	F7
F7HG2_85840	NODE_16149_length_3172_cov_3.254411	CDS	176	646	+	Mannitol-specific phosphotransferase enzyme IIA component	F7
F7HG3_14648	NODE_909_length_10657_cov_8.723826	CDS	3864	4328	+	Mannitol-specific phosphotransferase enzyme IIA component	F7
F7HG3_41112	NODE_6852_length_3648_cov_5.152240	CDS	34	306	+	Mannitol-specific phosphotransferase enzyme IIA component	F7
F7HG3_50896	NODE_10516_length_2933_cov_5.517026	CDS	608	1093	+	Mannitol-specific phosphotransferase enzyme IIA component	F7
F7HG3_70010	NODE_19814_length_2145_cov_3.271292	CDS	63	245	+	Mannitol-specific phosphotransferase enzyme IIA component	F7
F7HG3_73898	NODE_22090_length_2031_cov_2.399798	CDS	1046	1504	-	Mannitol-specific phosphotransferase enzyme IIA component	F7
F8GI2_00635	NODE_51_length_9003_cov_3.681270	CDS	977	1399	-	Mannitol-specific phosphotransferase enzyme IIA component	F8
F8HG2_22044	NODE_5422_length_2386_cov_1.997855	CDS	964	1431	+	Mannitol-specific phosphotransferase enzyme IIA component	F8
F8HG3_449899	NODE_82560_length_2666	CDS	780	1238	+	Mannitol-specific phosphotransferase enzyme IIA component	F8
R1_25_22871	NODE_763_length_9676_cov_4.053321	CDS	5233	5670	-	Mannitol-specific phosphotransferase enzyme IIA component	R1_25
R1_25_22873	NODE_763_length_9676_cov_4.053321	CDS	7773	8207	-	Mannitol-specific phosphotransferase enzyme IIA component	R1_25
R1_25_23704	NODE_862_length_8237_cov_4.369714	CDS	3308	3760	+	Mannitol-specific phosphotransferase enzyme IIA component	R1_25
R1_28_56871	NODE_6978_length_4114_cov_4.626016	CDS	1245	1730	+	Mannitol-specific phosphotransferase enzyme IIA component	R1_28
R1_29_03269	NODE_14_length_180366_cov_10.057340	CDS	23467	23904	-	Mannitol-specific phosphotransferase enzyme IIA component	R1_29
R1_29_03273	NODE_14_length_180366_cov_10.057340	CDS	27866	28306	-	Mannitol-specific phosphotransferase enzyme IIA component	R1_29
R1_29_04073	NODE_19_length_156032_cov_20.209262	CDS	62184	62621	+	Mannitol-specific phosphotransferase enzyme IIA component	R1_29
R1_29_09252	NODE_72_length_78042_cov_12.020542	CDS	9233	9667	+	Mannitol-specific phosphotransferase enzyme IIA component	R1_29
R1_29_09254	NODE_72_length_78042_cov_12.020542	CDS	11768	12205	+	Mannitol-specific phosphotransferase enzyme IIA component	R1_29
R1_29_18785	NODE_687_length_4401_cov_5.360792	CDS	1282	1773	+	Mannitol-specific phosphotransferase enzyme IIA component	R1_29
R1_43_08561	NODE_1345_length_2682_cov_2.752569	CDS	703	1137	+	Mannitol-specific phosphotransferase enzyme IIA component	R1_43
R2_24_04824	NODE_6_length_667573_cov_162.727652	CDS	269515	269985	-	Mannitol-specific phosphotransferase enzyme IIA component	R2_24
R2_26_22629	NODE_1639_length_2732_cov_2.186403	CDS	1375	1809	+	Mannitol-specific phosphotransferase enzyme IIA component	R2_26
R2_26_23205	NODE_1913_length_2346_cov_2.401135	CDS	1098	1547	+	Mannitol-specific phosphotransferase enzyme IIA component	R2_26
R2_8_09913	NODE_96_length_17073_cov_6.514161	CDS	4863	5300	-	Mannitol-specific phosphotransferase enzyme IIA component	R2_8
R2_8_09915	NODE_96_length_17073_cov_6.514161	CDS	7401	7835	-	Mannitol-specific phosphotransferase enzyme IIA component	R2_8
F5GI2_00229	NODE_1_length_526929_cov_65.911047	CDS	280647	282068	-	PTS system mannitol-specific EIICB component	F5
F5GI3_00226	NODE_1_length_527929_cov_75.877511	CDS	244862	246283	+	PTS system mannitol-specific EIICB component	F5
F5GI3_10078	NODE_300_length_9506_cov_23.372765	CDS	7798	9153	+	PTS system mannitol-specific EIICB component	F5
F5GI3_15702	NODE_1605_length_3130_cov_4.272195	CDS	562	2334	-	PTS system mannitol-specific EIICB component	F5
F5HG2_00848	NODE_3_length_325949_cov_58.961420	CDS	79667	81088	-	PTS system mannitol-specific EIICB component	F5
F5HG2_33387	NODE_4103_length_4019_cov_2.642028	CDS	1989	3344	-	PTS system mannitol-specific EIICB component	F5
F5HG2_36584	NODE_5089_length_3589_cov_3.300509	CDS	41	655	+	PTS system mannitol-specific EIICB component	F5
F5HG2_54383	NODE_12632_length_2288_cov_3.061352	CDS	1842	2267	-	PTS system mannitol-specific EIICB component	F5
F5HG3_00228	NODE_1_length_525780_cov_70.564221	CDS	244862	246283	+	PTS system mannitol-specific EIICB component	F5
F5HG3_103761	NODE_28207_length_2045_cov_3.002010	CDS	662	2035	+	PTS system mannitol-specific EIICB component	F5
F5HG3_20788	NODE_776_length_14171_cov_6.140479	CDS	8333	9727	+	PTS system mannitol-specific EIICB component	F5
F5HG3_21305	NODE_818_length_13723_cov_19.351917	CDS	12329	13720	-	PTS system mannitol-specific EIICB component	F5
F5HG3_34367	NODE_2414_length_7451_cov_12.843294	CDS	7180	7425	-	PTS system mannitol-specific EIICB component	F5
F5HG3_37976	NODE_3038_length_6560_cov_4.441660	CDS	5383	6555	-	PTS system mannitol-specific EIICB component	F5
F5HG3_39646	NODE_3345_length_6224_cov_5.749392	CDS	10	543	+	PTS system mannitol-specific EIICB component	F5
F5HG3_55844	NODE_7218_length_4101_cov_4.102323	CDS	27	1364	+	PTS system mannitol-specific EIICB component	F5
F5HG3_64172	NODE_9840_length_3488_cov_4.143897	CDS	1759	3135	-	PTS system mannitol-specific EIICB component	F5
F5HG3_64371	NODE_9909_length_3474_cov_14.026908	CDS	2894	3382	-	PTS system mannitol-specific EIICB component	F5
F5HG3_67579	NODE_11086_length_3271_cov_3.051617	CDS	383	1762	+	PTS system mannitol-specific EIICB component	F5
F5HG3_74470	NODE_13739_length_2932_cov_4.836288	CDS	216	1592	-	PTS system mannitol-specific EIICB component	F5
F5HG3_79039	NODE_15611_length_2747_cov_14.176820	CDS	27	272	+	PTS system mannitol-specific EIICB component	F5
F5HG3_81633	NODE_16743_length_2653_cov_3.480754	CDS	31	1362	+	PTS system mannitol-specific EIICB component	F5
F5HG3_98256	NODE_25084_length_2166_cov_2.175272	CDS	509	1912	+	PTS system mannitol-specific EIICB component	F5
F6GI4_52752	NODE_13364_length_2001_cov_2.856629	CDS	455	1864	+	PTS system mannitol-specific EIICB component	F6
F7GI3_04367	NODE_92_length_31346_cov_22.023841	CDS	1109	2530	-	PTS system mannitol-specific EIICB component	F7
F7GI3_14842	NODE_906_length_10077_cov_4.395729	CDS	914	2683	-	PTS system mannitol-specific EIICB component	F7
F7GI3_15407	NODE_971_length_9679_cov_14.963425	CDS	4580	6436	+	PTS system mannitol-specific EIICB component	F7
F7GI3_17526	NODE_1250_length_8417_cov_9.990074	CDS	1004	2800	+	PTS system mannitol-specific EIICB component	F7
F7GI3_17757	NODE_1283_length_8257_cov_4.709461	CDS	2281	4137	-	PTS system mannitol-specific EIICB component	F7
F7GI3_19861	NODE_1594_length_7326_cov_4.119516	CDS	2232	3746	-	PTS system mannitol-specific EIICB component	F7
F7GI3_21748	NODE_1922_length_6557_cov_4.955091	CDS	4110	5930	-	PTS system mannitol-specific EIICB component	F7
F7GI3_28503	NODE_3394_length_4709_cov_18.471208	CDS	2805	4643	+	PTS system mannitol-specific EIICB component	F7
F7GI3_38904	NODE_7182_length_3195_cov_3.189172	CDS	1884	2414	+	PTS system mannitol-specific EIICB component	F7
F7GI3_39127	NODE_7285_length_3176_cov_4.350529	CDS	1876	3159	-	PTS system mannitol-specific EIICB component	F7
F7GI3_48779	NODE_13546_length_2449_cov_3.027151	CDS	72	1910	-	PTS system mannitol-specific EIICB component	F7
F7GI3_52555	NODE_16862_length_2263_cov_5.430707	CDS	187	2055	+	PTS system mannitol-specific EIICB component	F7
F7HG2_101750	NODE_22852_length_2621_cov_4.486750	CDS	48	1052	+	PTS system mannitol-specific EIICB component	F7
F7HG2_115156	NODE_29525_length_2275_cov_3.229730	CDS	949	2178	-	PTS system mannitol-specific EIICB component	F7
F7HG2_30455	NODE_2132_length_9602_cov_5.163507	CDS	1561	2997	-	PTS system mannitol-specific EIICB component	F7
F7HG2_58954	NODE_7592_length_4785_cov_15.671882	CDS	27	641	+	PTS system mannitol-specific EIICB component	F7
F7HG2_66554	NODE_9676_length_4187_cov_9.580591	CDS	3903	4160	-	PTS system mannitol-specific EIICB component	F7
F7HG2_71209	NODE_11067_length_3897_cov_3.575742	CDS	65	1465	-	PTS system mannitol-specific EIICB component	F7
F7HG2_72896	NODE_11604_length_3797_cov_5.603955	CDS	116	1510	-	PTS system mannitol-specific EIICB component	F7
F7HG2_85842	NODE_16149_length_3172_cov_3.254411	CDS	1120	2517	+	PTS system mannitol-specific EIICB component	F7
F7HG2_99569	NODE_21861_length_2683_cov_5.656773	CDS	919	2304	-	PTS system mannitol-specific EIICB component	F7
F7HG3_14646	NODE_909_length_10657_cov_8.723826	CDS	416	1741	+	PTS system mannitol-specific EIICB component	F7
F7HG3_48824	NODE_9670_length_3058_cov_6.487179	CDS	130	387	+	PTS system mannitol-specific EIICB component	F7
F7HG3_54376	NODE_11955_length_2759_cov_5.373151	CDS	98	1444	-	PTS system mannitol-specific EIICB component	F7
F7HG3_64827	NODE_17015_length_2312_cov_4.062915	CDS	962	2305	-	PTS system mannitol-specific EIICB component	F7
F8GI2_00637	NODE_51_length_9003_cov_3.681270	CDS	3569	5302	-	PTS system mannitol-specific EIICB component	F8
F8GI2_07579	NODE_2960_length_2117_cov_3.422405	CDS	1820	2083	-	PTS system mannitol-specific EIICB component	F8
F8HG3_13825	NODE_734_length_13290	CDS	10501	11898	+	PTS system mannitol-specific EIICB component	F8
F8HG3_473238	NODE_90808_length_2481	CDS	1095	2441	-	PTS system mannitol-specific EIICB component	F8
R1_12_17645	NODE_4161_length_2076_cov_2.967838	CDS	856	2043	-	PTS system mannitol-specific EIICB component	R1_12
R1_25_12681	NODE_165_length_35841_cov_8.919019	CDS	1744	3165	-	PTS system mannitol-specific EIICB component	R1_25
R1_25_22872	NODE_763_length_9676_cov_4.053321	CDS	5686	7458	-	PTS system mannitol-specific EIICB component	R1_25
R1_25_26650	NODE_1445_length_4331_cov_4.546071	CDS	2672	4048	+	PTS system mannitol-specific EIICB component	R1_25
R1_29_03270	NODE_14_length_180366_cov_10.057340	CDS	23919	25685	-	PTS system mannitol-specific EIICB component	R1_29
R1_29_03275	NODE_14_length_180366_cov_10.057340	CDS	30352	32055	-	PTS system mannitol-specific EIICB component	R1_29
R1_29_04071	NODE_19_length_156032_cov_20.209262	CDS	58548	59972	+	PTS system mannitol-specific EIICB component	R1_29
R1_29_09250	NODE_72_length_78042_cov_12.020542	CDS	5527	7209	+	PTS system mannitol-specific EIICB component	R1_29
R1_29_09253	NODE_72_length_78042_cov_12.020542	CDS	9980	11752	+	PTS system mannitol-specific EIICB component	R1_29
R1_6_30351	NODE_846_length_12676_cov_7.003011	CDS	11683	12675	-	PTS system mannitol-specific EIICB component	R1_6
R2_24_04826	NODE_6_length_667573_cov_162.727652	CDS	272245	273588	-	PTS system mannitol-specific EIICB component	R2_24
R2_24_04827	NODE_6_length_667573_cov_162.727652	CDS	273836	275221	-	PTS system mannitol-specific EIICB component	R2_24
R2_26_21960	NODE_1371_length_3314_cov_2.964099	CDS	1081	2763	+	PTS system mannitol-specific EIICB component	R2_26
R2_26_23204	NODE_1913_length_2346_cov_2.401135	CDS	132	1094	+	PTS system mannitol-specific EIICB component	R2_26
R2_8_01610	NODE_3_length_597825_cov_219.178915	CDS	114951	116330	-	PTS system mannitol-specific EIICB component	R2_8
R2_8_09914	NODE_96_length_17073_cov_6.514161	CDS	5316	7088	-	PTS system mannitol-specific EIICB component	R2_8
R2_8_09917	NODE_96_length_17073_cov_6.514161	CDS	9859	11541	-	PTS system mannitol-specific EIICB component	R2_8
F5GI2_03720	NODE_14_length_194172_cov_91.441038	CDS	146411	148363	+	PTS system mannitol-specific EIICBA component	F5
F5GI2_06606	NODE_70_length_27042_cov_77.139919	CDS	20961	22853	-	PTS system mannitol-specific EIICBA component	F5
F5GI2_06609	NODE_70_length_27042_cov_77.139919	CDS	24540	25583	-	PTS system mannitol-specific EIICBA component	F5
F5GI2_06610	NODE_70_length_27042_cov_77.139919	CDS	25580	26086	-	PTS system mannitol-specific EIICBA component	F5
F5GI2_07500	NODE_131_length_12715_cov_27.605055	CDS	136	2040	-	PTS system mannitol-specific EIICBA component	F5
F5GI2_09832	NODE_521_length_4397_cov_27.119760	CDS	183	2087	-	PTS system mannitol-specific EIICBA component	F5
F5GI3_03728	NODE_14_length_194172_cov_92.042124	CDS	146411	148363	+	PTS system mannitol-specific EIICBA component	F5
F5GI3_07122	NODE_87_length_27042_cov_81.210620	CDS	20961	22853	-	PTS system mannitol-specific EIICBA component	F5
F5GI3_07125	NODE_87_length_27042_cov_81.210620	CDS	24540	25583	-	PTS system mannitol-specific EIICBA component	F5
F5GI3_07126	NODE_87_length_27042_cov_81.210620	CDS	25580	26086	-	PTS system mannitol-specific EIICBA component	F5
F5GI3_11185	NODE_439_length_7167_cov_5.956130	CDS	555	2414	-	PTS system mannitol-specific EIICBA component	F5
F5GI3_12137	NODE_600_length_5735_cov_22.610739	CDS	1522	3426	-	PTS system mannitol-specific EIICBA component	F5
F5GI3_18184	NODE_2649_length_2415_cov_1.770339	CDS	56	331	+	PTS system mannitol-specific EIICBA component	F5
F5GI3_18697	NODE_2888_length_2313_cov_3.423826	CDS	183	1595	-	PTS system mannitol-specific EIICBA component	F5
F5HG2_03291	NODE_14_length_194172_cov_70.706208	CDS	146411	148363	+	PTS system mannitol-specific EIICBA component	F5
F5HG2_08466	NODE_141_length_27042_cov_60.645200	CDS	957	1463	+	PTS system mannitol-specific EIICBA component	F5
F5HG2_08467	NODE_141_length_27042_cov_60.645200	CDS	1460	2503	+	PTS system mannitol-specific EIICBA component	F5
F5HG2_08470	NODE_141_length_27042_cov_60.645200	CDS	4190	6082	+	PTS system mannitol-specific EIICBA component	F5
F5HG2_09934	NODE_213_length_21435_cov_6.818428	CDS	6663	8615	+	PTS system mannitol-specific EIICBA component	F5
F5HG2_09957	NODE_214_length_21413_cov_27.107079	CDS	11357	13261	+	PTS system mannitol-specific EIICBA component	F5
F5HG2_51080	NODE_10967_length_2449_cov_5.794904	CDS	224	688	+	PTS system mannitol-specific EIICBA component	F5
F5HG2_59102	NODE_15240_length_2091_cov_5.155697	CDS	1442	2041	-	PTS system mannitol-specific EIICBA component	F5
F5HG3_02236	NODE_7_length_232511_cov_85.465723	CDS	184750	186702	+	PTS system mannitol-specific EIICBA component	F5
F5HG3_11920	NODE_231_length_27042_cov_68.797495	CDS	957	1463	+	PTS system mannitol-specific EIICBA component	F5
F5HG3_11921	NODE_231_length_27042_cov_68.797495	CDS	1460	2503	+	PTS system mannitol-specific EIICBA component	F5
F5HG3_11924	NODE_231_length_27042_cov_68.797495	CDS	4190	6082	+	PTS system mannitol-specific EIICBA component	F5
F5HG3_19929	NODE_708_length_15036_cov_7.690341	CDS	7324	9276	+	PTS system mannitol-specific EIICBA component	F5
F5HG3_53891	NODE_6680_length_4274_cov_41.534487	CDS	1423	3327	-	PTS system mannitol-specific EIICBA component	F5
F5HG3_87685	NODE_19600_length_2449_cov_3.604428	CDS	305	802	+	PTS system mannitol-specific EIICBA component	F5
F6GI3_09836	NODE_2200_length_2295_cov_3.649107	CDS	564	2258	-	PTS system mannitol-specific EIICBA component	F6
F6GI4_04254	NODE_77_length_40063_cov_24.042292	CDS	11494	13446	-	PTS system mannitol-specific EIICBA component	F6
F6HG2_07800	NODE_170_length_32857_cov_69.046339	CDS	17959	19365	-	PTS system mannitol-specific EIICBA component	F6
F6HG2_17619	NODE_686_length_16378_cov_72.264902	CDS	13066	14472	+	PTS system mannitol-specific EIICBA component	F6
F6HG2_29539	NODE_1835_length_9104_cov_12.314952	CDS	4939	6852	-	PTS system mannitol-specific EIICBA component	F6
F6HG3_10137	NODE_152_length_46980_cov_97.175834	CDS	13493	14899	+	PTS system mannitol-specific EIICBA component	F6
F6HG3_30241	NODE_1087_length_15922_cov_94.421819	CDS	13066	14472	+	PTS system mannitol-specific EIICBA component	F6
F6HG3_78690	NODE_9172_length_3929_cov_13.648942	CDS	3327	3920	-	PTS system mannitol-specific EIICBA component	F6
F6HG3_81017	NODE_9878_length_3734_cov_3.164719	CDS	726	1250	-	PTS system mannitol-specific EIICBA component	F6
F7GI2_01337	NODE_38_length_21718_cov_46.824124	CDS	8149	10053	-	PTS system mannitol-specific EIICBA component	F7
F7GI2_02102	NODE_136_length_4364_cov_50.427709	CDS	2309	4213	+	PTS system mannitol-specific EIICBA component	F7
F7GI3_09824	NODE_420_length_14733_cov_13.501363	CDS	1398	3302	-	PTS system mannitol-specific EIICBA component	F7
F7GI3_13148	NODE_724_length_11294_cov_8.736542	CDS	2332	2868	+	PTS system mannitol-specific EIICBA component	F7
F7GI3_14661	NODE_886_length_10168_cov_8.651043	CDS	2237	4087	+	PTS system mannitol-specific EIICBA component	F7
F7GI3_34398	NODE_5250_length_3711_cov_4.524891	CDS	1178	3499	-	PTS system mannitol-specific EIICBA component	F7
F7HG2_113370	NODE_28574_length_2316_cov_6.713843	CDS	24	752	+	PTS system mannitol-specific EIICBA component	F7
F7HG2_66152	NODE_9566_length_4213_cov_5.964165	CDS	528	2576	+	PTS system mannitol-specific EIICBA component	F7
F7HG2_67752	NODE_10022_length_4117_cov_4.719842	CDS	2894	4114	-	PTS system mannitol-specific EIICBA component	F7
F7HG2_72854	NODE_11586_length_3801_cov_3.965830	CDS	2714	3790	-	PTS system mannitol-specific EIICBA component	F7
F7HG2_90210	NODE_17873_length_2996_cov_4.800408	CDS	27	1394	+	PTS system mannitol-specific EIICBA component	F7
F7HG3_56482	NODE_12935_length_2659_cov_3.102151	CDS	46	1620	+	PTS system mannitol-specific EIICBA component	F7
F7HG3_70316	NODE_19993_length_2136_cov_2.476213	CDS	2	1054	+	PTS system mannitol-specific EIICBA component	F7
F8GI2_01540	NODE_218_length_5365_cov_4.288512	CDS	3494	5293	-	PTS system mannitol-specific EIICBA component	F8
F8GI2_01765	NODE_275_length_4841_cov_6.511074	CDS	1339	3243	+	PTS system mannitol-specific EIICBA component	F8
F8GI3_02182	NODE_164_length_8607	CDS	703	2058	+	PTS system mannitol-specific EIICBA component	F8
F8GI3_39157	NODE_9138_length_3244	CDS	1190	3094	+	PTS system mannitol-specific EIICBA component	F8
F8GI3_57792	NODE_15457_length_2828	CDS	1692	2576	+	PTS system mannitol-specific EIICBA component	F8
F8HG2_11832	NODE_1495_length_4165_cov_17.541363	CDS	1335	3239	-	PTS system mannitol-specific EIICBA component	F8
R1_12_09883	NODE_1047_length_4403_cov_4.128795	CDS	3341	4039	-	PTS system mannitol-specific EIICBA component	R1_12
R1_25_05939	NODE_22_length_133206_cov_65.280366	CDS	128883	129350	-	PTS system mannitol-specific EIICBA component	R1_25
R1_25_17400	NODE_351_length_21110_cov_12.373735	CDS	16286	18094	-	PTS system mannitol-specific EIICBA component	R1_25
R1_25_17401	NODE_351_length_21110_cov_12.373735	CDS	18334	20085	+	PTS system mannitol-specific EIICBA component	R1_25
R1_25_21403	NODE_616_length_12478_cov_13.125654	CDS	4923	6875	+	PTS system mannitol-specific EIICBA component	R1_25
R1_25_22274	NODE_700_length_10819_cov_9.215347	CDS	8555	10507	-	PTS system mannitol-specific EIICBA component	R1_25
R1_25_22492	NODE_724_length_10454_cov_68.791615	CDS	2267	4168	+	PTS system mannitol-specific EIICBA component	R1_25
R1_25_23702	NODE_862_length_8237_cov_4.369714	CDS	60	1043	+	PTS system mannitol-specific EIICBA component	R1_25
R1_28_06830	NODE_91_length_52114_cov_20.512188	CDS	13934	15886	-	PTS system mannitol-specific EIICBA component	R1_28
R1_6_20238	NODE_254_length_33942_cov_7.476879	CDS	27640	29592	-	PTS system mannitol-specific EIICBA component	R1_6
R1_6_28311	NODE_677_length_15114_cov_75.777807	CDS	10804	12705	-	PTS system mannitol-specific EIICBA component	R1_6
R2_8_02448	NODE_5_length_389947_cov_220.462549	CDS	49725	51644	-	PTS system mannitol-specific EIICBA component	R2_8
